# Supplementary material for: MRE11-RAD50-NBS1 promotes Fanconi Anemia R-loop suppression at transcription–replication conflicts
Source: Nat Commun. 2019 Sep 19;10:4265. doi: 10.1038/s41467-019-12271-w (PMC6753070; doi:10.1038/s41467-019-12271-w)
Supplement: Supplementary file 3 — Supplementary Data 1 [file 41467_2019_12271_MOESM3_ESM.xlsx]

## Sheet: Supplementary Data 1
Supplementary Data 1. Negative Genetic Interactions of rnh1D, rnh201D and rnh1Drnh201D yeast determined by SGA
rnh1D negative SGA hits, p<0.05 and Experimental-Control (E-C) value <-0.2				rnh201D negative SGA hits, p<0.05 and Experimental-Control (E-C) value <-0.2				rnh1Drnh201D negative SGA hits, p<0.05 and Experimental-Control (E-C) value <-0.2
Gene	Allele	E-C	Pval	Gene	Allele	E-C	Pval	Gene	Allele	E-C	Pval
CDC13	cdc13-1	-1.15807	1.44e-06	RFC5	rfc5-1	-0.787174	0.0107578	QRI1	qri1-ts1	-1.2964	0.000486143
SLN1	DAmP	-0.515657	0.0270325	YLR014C	deletion	-0.725578	2.73468e-06	RFC2	rfc2-1	-1.17525	7.1e-06
YKL002W	deletion	-0.310157	0.00555928	TAF5	taf5-20	-0.711507	9.88528e-05	YJL130C	deletion	-1.02959	2e-05
CWC25	DAmP	-0.306102	0.00262821	NSE4	nse4-ts2	-0.679448	4.85003e-06	YLR420W	deletion	-1.01975	9.75e-06
ERG26	erg26-1	-0.274115	0.0200535	MSS4	mss4-103	-0.663024	0.00707202	SEC22	sec22-3	-0.907326	0.000171854
YDR408C	deletion	-0.252805	0.00490293	QRI1	qri1-ts1	-0.640514	0.0044751	YKL216W	deletion	-0.887353	2.14e-05
PFS2	DAmP	-0.242862	0.0161145	MPS2	mps2-2	-0.574368	0.0222887	YCL060C	deletion	-0.887012	2.49e-05
YDL185W	deletion	-0.237454	0.0227767	YLR235C	deletion	-0.512396	3.28022e-05	YKL113C	deletion	-0.858963	5.15e-06
PRE8	DAmP	-0.231238	0.0101054	GFA1	gfa1-97	-0.49929	0.000281167	CDC9	cdc9-1	-0.853139	0.00125506
TOM22	DAmP	-0.228399	0.0465264	YPL024W	deletion	-0.477875	4.82731e-05	YCL061C	deletion	-0.817743	7.82e-05
PRE6	DAmP	-0.228318	0.00809337	BRF1	brf1-W107R	-0.474994	0.000633605	NOP2	nop2-6	-0.815036	0.00638391
YPR036W	deletion	-0.227002	0.00321148	TAF11	taf11-ts2	-0.467257	0.0368175	MPS1	mps1-417	-0.7881	0.0117963
YMR307W	deletion	-0.225127	0.0118941	YNL107W	deletion	-0.449688	0.0166476	YML106W	deletion	-0.776188	0.000329388
CDC20	cdc20-3	-0.225078	0.0146478	YML107C	deletion	-0.41337	0.000894906	DSL1	dsl1-DC30	-0.752437	0.00100073
YKL134C	deletion	-0.220216	0.0242602	GCD14	gcd14-4	-0.408449	0.0458438	YNL107W	deletion	-0.730002	0.00674916
YOR205C	deletion	-0.219621	0.00503883	MOB2	mob2-20	-0.392257	0.00453062	GPI13	gpi13-5	-0.725087	0.0210356
YNL213C	deletion	-0.216748	0.00965306	YNL250W	deletion	-0.389984	0.000581912	YLR014C	deletion	-0.722115	6.66e-06
YKL170W	deletion	-0.215819	0.00473051	YDR369C	deletion	-0.388264	0.0047011	YOL006C	deletion	-0.678963	0.00166148
YGR215W	deletion	-0.21466	0.0201762	MOB2	mob2-8	-0.377952	0.0229047	MMS21	mms21-1	-0.6441	5.85e-05
SUI1	DAmP	-0.214098	0.0367268	MOB2	mob2-19	-0.376971	0.0284263	YNL273W	deletion	-0.64045	0.0240366
YBL078C	deletion	-0.208557	0.000268644	YMR224C	deletion	-0.366947	0.00103603	CDC11	cdc11-3	-0.640211	0.0201577
NDC1	ndc1-4	-0.207775	0.0200855	SPC110	spc110-221	-0.330437	0.00952569	YDR369C	deletion	-0.63449	1.73e-05
YKL003C	deletion	-0.205376	0.0154569	YER070W	deletion	-0.308445	0.000999205	QRI1	qri1-ts6	-0.633895	0.0341549
				YLR015W	deletion	-0.305898	0.000595424	YIR002C	deletion	-0.633843	0.000215491
				RPC34	rpc34-1	-0.298409	0.00567788	PIK1	DAmP	-0.610004	0.0281711
				YLR182W	deletion	-0.288301	0.020667	NOP2	nop2-3	-0.574664	0.00694034
				YLR027C	deletion	-0.269978	0.0272979	GCD14	gcd14-4	-0.569142	0.0022777
				YLR226W	deletion	-0.262406	0.0130543	SMC6	smc6-9	-0.55878	0.00247491
				YMR190C	deletion	-0.257316	0.00494298	YLR235C	deletion	-0.549682	0.000772541
				YIR023W	deletion	-0.250897	0.0256931	MSS4	mss4-103	-0.513497	7.12e-05
				MOB2	mob2-36	-0.246978	0.00730872	POL30	DAmP	-0.495032	5.56e-05
				YJL183W	deletion	-0.241344	0.0476943	YOR144C	deletion	-0.488064	0.000507867
				YDR363W	deletion	-0.240289	0.0130356	TAF5	taf5-20	-0.485655	0.000155409
				RRP5	rrp5-delta6	-0.239757	0.0139299	YML032C	deletion	-0.484317	0.000382976
				YLR085C	deletion	-0.239346	0.00497204	RSC8	rsc8-ts16	-0.481497	0.00767792
				CDC37	cdc37-ts	-0.234893	0.00349756	YMR190C	deletion	-0.465499	0.0034864
				YDR207C	deletion	-0.233807	0.0126776	YNL250W	deletion	-0.455453	0.00409877
				YBR039W	deletion	-0.23033	0.00827151	SSL1	ssl1-T242I	-0.450551	0.00452281
				YML032C	deletion	-0.230168	0.00485773	YDL072C	deletion	-0.44652	0.00139627
				MOB2	mob2-22	-0.223658	0.002241	YPL024W	deletion	-0.437661	9.77e-05
				YPL238C	deletion	-0.223391	0.036605	NOP2	DAmP	-0.429738	0.00752125
								YMR198W	deletion	-0.429576	0.0350931
								YNL260C	deletion	-0.421183	0.0100096
								MCD1	mcd1-73	-0.412045	0.000738683
								YKL139W	deletion	-0.410165	0.000118396
								YOR008C	deletion	-0.409333	0.00064191
								YDR363W	deletion	-0.407322	0.0133134
								CDC15	cdc15-2	-0.4042	0.0143092
								SWC4	swc4-4	-0.401773	0.0328108
								YBL058W	deletion	-0.398388	0.000782448
								YJL092W	deletion	-0.396158	0.000135665
								YBL072C	deletion	-0.394425	0.0106555
								NSE1	nse1-16	-0.391309	8.73e-05
								APC2	apc2-8	-0.388742	0.00243804
								YDL162C	deletion	-0.379808	0.000266527
								YBR098W	deletion	-0.377405	0.00280203
								DBF4	dbf4-1	-0.367976	0.00132749
								YNL171C	deletion	-0.364037	0.00196862
								YDL160C	deletion	-0.362188	0.00988651
								YPR036W	deletion	-0.359353	0.000459733
								DPM1	dpm1-6	-0.357147	0.0265729
								YHR191C	deletion	-0.352183	0.000212567
								RPN11	rpn11-14	-0.347465	0.000776105
								RPG1	rpg1-1	-0.343202	0.0216726
								DBF2	dbf2-2	-0.338951	0.0216517
								YML107C	deletion	-0.333425	1.21e-05
								GFA1	gfa1-97	-0.331402	0.00712749
								YBR099C	deletion	-0.331055	0.000635447
								CEP3	cep3-2	-0.322401	0.00380697
								YLR182W	deletion	-0.317935	0.0189492
								YGL136C	deletion	-0.314887	0.0103592
								SLY1	sly1-ts	-0.312958	0.00970207
								LAS17	las17-14	-0.311752	0.0206488
								MOB2	mob2-20	-0.304042	0.00161905
								ESA1	esa1-D414	-0.301906	0.00127412
								YLR015W	deletion	-0.29303	0.000240702
								YNL114C	deletion	-0.291598	0.024152
								YGR180C	deletion	-0.290752	0.000672748
								YBR094W	deletion	-0.286299	0.00913564
								YDR448W	deletion	-0.284968	0.00105812
								YIR023W	deletion	-0.282573	0.000175803
								YGL108C	deletion	-0.274317	0.00339202
								YNL248C	deletion	-0.274208	0.0484522
								YDR323C	deletion	-0.264696	0.0053911
								YPR135W	deletion	-0.264413	0.00256264
								DBF4	dbf4-4	-0.25265	0.0164542
								YLR315W	deletion	-0.252638	0.000234093
								YBR093C	deletion	-0.251661	0.00089862
								YER095W	deletion	-0.251058	0.00204806
								YJL124C	deletion	-0.248309	0.0100753
								YOR080W	deletion	-0.248288	0.0438459
								YJR043C	deletion	-0.24789	0.000160476
								YKL002W	deletion	-0.247763	0.0455331
								YGL240W	deletion	-0.245649	0.00994004
								MOB2	mob2-19	-0.244537	0.0115279
								YDL045W-A	deletion	-0.243885	0.00781207
								YBR039W	deletion	-0.243819	0.00726198
								YNL235C	deletion	-0.243416	0.0306124
								YGR180C	deletion	-0.242793	0.000765598
								KRR1	krr1-17	-0.239197	0.0175078
								YDL059C	deletion	-0.238881	0.000111517
								GLC7	glc7-12	-0.237453	0.0139201
								YBR100W	deletion	-0.236507	0.00888059
								YBL038W	deletion	-0.235948	0.00854081
								YPL174C	deletion	-0.233483	0.0465917
								YMR066W	deletion	-0.229855	0.0129348
								YMR048W	deletion	-0.226613	0.00092356
								YDR495C	deletion	-0.224933	0.00276179
								YNL213C	deletion	-0.224152	0.00186386
								RFA1	rfa1-M2	-0.223514	0.00931573
								YBL098W	deletion	-0.221342	0.00392414
								YLR039C	deletion	-0.221038	0.0140669
								YJL127C	deletion	-0.218059	0.00215341
								YGR105W	deletion	-0.213138	0.00405075
								YNL136W	deletion	-0.213102	0.00138597
								YPR124W	deletion	-0.211679	0.0112586
								CDC37	cdc37-ts	-0.21151	0.00856817
								YHR064C	deletion	-0.211145	0.00111547
								PSF1	psf1-1	-0.21068	0.0167673
								YPL045W	deletion	-0.2098	0.0152361
								YDR529C	deletion	-0.207119	0.00427006
								YHR154W	deletion	-0.206482	0.0209539
								YBL100C	deletion	-0.204936	0.0127549
								YBL099W	deletion	-0.204613	0.00130678
								YHR120W	deletion	-0.203088	0.00266991
								YDR017C	deletion	-0.203038	0.00134915
								YLR410W	deletion	-0.200924	0.00890934
