# Supplementary material for: MRE11-RAD50-NBS1 promotes Fanconi Anemia R-loop suppression at transcription–replication conflicts
Source: Nat Commun. 2019 Sep 19;10:4265. doi: 10.1038/s41467-019-12271-w (PMC6753070; doi:10.1038/s41467-019-12271-w)
Supplement: Supplementary file 5 — Source Data [file 41467_2019_12271_MOESM5_ESM.xlsx]

## Sheet: Figure 1
Figure 1
Figure 1D	N=3
	N1	N2	N3	Total
# nuclei/cell counted for each independent experiemnt	79,82,122,83,91,104	96,101,93,90,102,90	75,73,67,86,89,73	250 , 256,282,259,282,267
Raw data- S9.6 intensity per chromosome spread	WT EV	WT OE	DKO EV	DKO OE	rad50 EV	rad50 OE
N=1	155.123	162.225	95.05	123.744	174.881	87.407
	64.672	88.328	159.027	78.145	95.364	178.692
	135.031	82.297	294.803	127.844	143.174	65.688
	113.583	192.043	55.867	195.305	89.781	99.984
	111.578	133.453	58.328	111.521	109.835	195.345
	148.361	156.608	99.378	162.605	144.666	166.011
	72.486	122.309	113.24	93.389	88.871	184.788
	58.956	120.184	65.147	122.911	158.68	181.21
	89.828	165.132	38.194	114.922	101.594	176.385
	146.878	116.105	137.534	146.821	83.839	196.764
	103.054	115.687	217.154	109.29	155.826	75.439
	118.473	83.032	98.575	95.89	218.884	105.158
	133.503	128.455	231.792	110.154	134.769	75.114
	130.662	102.834	239.422	200.383	224.22	147.355
	93.742	51.41	140.177	193.904	208.854	210.576
	182.898	90.537	83.524	111.329	125.132	161.49
	95.383	149.436	124.213	161.758	165.689	184.843
	71.035	230.568	104.336	106.047	104.347	100.608
	99.716	74.774	65.297	61.738	203.457	84.058
	120.981	97.006	199.179	105.72	89.612	109.233
	186.829	231.477	148.244	108.743	299.86	144.611
	255.321	78.494	110.75	253.411	236.61	100.236
	102.898	75.074	115.826	174.995	245.457	204.555
	128.385	96.421	280.922	105.519	209.245	165.411
	135.119	64.883	329.744	168.696	94.103	179.505
	178.007	78.397	100.107	102.917	111.01	75.313
	99.127	105.128	156.033	114.449	122.176	67.849
	145.498	376.973	147.323	139.178	118.826	91.75
	135.736	82.476	138.44	138.548	204.648	136.943
	119.69	100.118	172.906	216.755	140.87	101.151
	174.334	91.266	158.951	132.868	97.969	109.075
	167.743	184.45	155.085	128.104	277.326	84.84
	83.796	59.896	172.728	138.523	188.424	181.651
	74.552	101.972	130.145	162.126	202.842	161.19
	46.6	107.959	100.787	138.085	115.718	118.279
	86.232	77.434	381.447	113.521	110.249	100.322
	127.436	77.381	195.744	168.964	105.606	83.744
	119.491	102.095	164.652	89.198	99.913	141.356
	95.379	120.085	81.105	118.872	217.593	73.23
	71.694	123.456	179.725	80.919	223.519	81.464
	121.139	163.535	102.194	168.983	205.294	144.383
	78.129	122.077	174.746	113.207	111.041	50.077
	60.082	183.969	91.169	111.844	101.554	83.619
	107.761	74.358	118.327	111.409	199.219	146.159
	94.505	63.145	100.918	150.522	135.929	49.652
	94.579	163.357	161.002	97.033	78.26	125.034
	114.78	61.957	269.914	160.645	81.196	146.69
	144.957	125.886	85.459	100.489	172.811	159.593
	148.663	64.537	70.659	86.395	113.202	140.893
	81.289	126.209	160.526	62.832	303.245	217.881
	160.681	72.877	286.389	86.707	181.542	111.846
	105.935	46.302	83.45	86.612	127.449	219.302
	129.293	90.552	174.866	104.82	67.782	103.447
	132.035	80.465	204.72	96.947	112.438	207.739
	134.982	148.775	81.988	150.029	202.067	196.616
	67.253	113.181	103.016	130.745	164.559	100.525
	108.842	93.453	253.599	63.964	93.827	189.58
	137.883	95.356	184.02	125.117	251.89	132.08
	149.364	139.156	206.963	57.282	179.385	87.016
	113.439	100.333	131.917	94.828	143.084	124.948
	52.278	90.461	111.926	105.849	72.129	52.876
	95.859	176.539	135.234	118.631	275.611	222.404
	63.219	131.025	149.548	210.288	82.829	86.374
	106.66	116.31	121.648	99.488	95.603	221.022
	44.741	142.686	207.031	105.481	159.51	141.852
	113.992	159.889	108.732	121.792	163.693	254.611
	155.813	70.513	214.154	75.158	238.989	167.796
	129.243	84.774	312.981	118.462	132.741	68.479
	72.408	79.903	352.136	164.16	193.403	168.138
	99.834	107.308	216.079	109.865	110.98	118.927
	148.821	160.169	180.295	109.577	124.025	162.318
	102.617	115.359	195.575	175.601	124.815	132.703
	83.824	144.161	123.951	93.44	120.638	177.006
	158.725	90.704	323.315	66.301	108.734	123.296
	91.161	126.334	320.88	182.469	108.859	99.262
	96.226	156.585	158.112	150.693	222.159	99.866
	103.326	100.622	143.162	72.913	170.907	96.148
	75.636	120.171	249.465	60.375	99.414	95.998
	156.669	85.182	229.436	144.799	183.572	77.087
		121.321	111.132	118.49	202.595	156.382
		92.183	245.924	195.414	168.869	124.756
		86.792	305.642	131.813	188.878	73.901
			173.252	98.43	244.555	142.008
			167.162		167.77	172.28
			91.055		218.457	129.954
			208.708		108.115	73.834
			271.534		152.581	113.338
			178.202		92.394	60.633
			367.963		76.417	70.995
			401.478		142.811	104.598
			131.252		93.647	63.988
			93.653			98.301
			166.454			125.611
			204.414			168.039
			374.491			167.646
			238.224			190.33
			117.459			94.034
			153.929			166.826
			251.21			119.899
			448.618			120.066
			256.43			127.354
			172.544			78.448
			136.294			217.86
			153.807			148.517
			211.129
			175.196
			263.997
			137.576
			334.076
			255.511
			429.878
			250.191
			141.343
			195.271
			214.735
			145.745
			163.82
			234.027
			243.902
			231.863
			150.486
			123.585
N=2	184.307	91.258	272.935	83.108	138.793	221.109
	66.715	109.358	132.244	194.542	146.675	101.419
	190.427	68.044	722.415	112.34	65.34	193.186
	82.742	200.102	133.52	178.17	107.23	164.179
	116.035	126.534	148.707	77.201	181.159	174.566
	93.522	180.517	503.832	105.695	93.867	112.708
	100.796	121.221	133.653	182.296	263.128	179.522
	190.308	240.527	364.849	121.952	120.877	121.308
	184.013	276.908	485.935	88.691	84.753	224.282
	124.747	162.447	362.544	142.655	92.698	133.658
	153.832	124.513	299.909	66.858	88.397	136.638
	163.841	196.057	565.127	82.191	213.548	235.155
	124.358	298.445	143.836	160.816	133.898	171.761
	159.208	120.203	633.857	86.431	160.305	63.698
	148.661	104.706	813.191	96.423	74.533	82.696
	267.803	117.045	148.608	76.527	75.989	138.102
	217.743	289	388.07	165.415	97.306	187.964
	120.48	223.813	372.657	120.228	118.739	105.143
	116.92	256.651	124.384	148.732	120.095	188.428
	129.986	235.9	201.192	138.132	78.652	214.266
	136.127	141.998	102.71	85.93	288.225	86.796
	61.412	231.01	659.006	84.802	176.167	239.999
	116.827	183.927	409.801	90.994	114.43	163.934
	79.791	150.788	152.174	109.679	123.14	155.813
	76.257	119.514	456.705	140.223	274.986	155.535
	102.997	88.799	158.794	187.782	306.071	178.814
	95.014	109.4	136.831	104.964	152.848	97.452
	69.626	122.151	450.712	150.796	227.695	145.566
	71.189	110.236	168.074	207.428	140.631	114.51
	135.409	143.831	367.143	145.23	214.86	82.613
	77.839	247.876	192.44	63.489	112.167	77.512
	182.623	99.154	326.351	102.008	158.34	180.069
	101.993	233.255	189.079	123.444	140.052	161.055
	115.044	144.516	259.615	64.131	175.802	65.073
	161.336	219.985	285.193	59.382	128.723	116.631
	185.729	108.96	386.016	128.14	116.849	169.298
	160.303	177.756	175.741	153.213	130.518	138.322
	76.694	121.87	256.73	42.457	99.251	156.014
	92.859	61.045	205.884	70.164	95.916	176.45
	183.713	80.795	144.94	102.72	129.312	197.916
	70.274	97.787	190.63	65.187	141.041	240.453
	103.671	292.086	106.823	82.525	134.53	188.226
	90.045	218.236	285.561	131.923	155.746	228.093
	52.029	86.718	116.126	206.803	163.378	173.242
	186.821	223.906	289.513	155.495	165.544	89.42
	67.492	258.542	635.642	166.101	119.31	511.807
	75.372	84.403	548.592	144.068	261.704	90.335
	62.471	104.566	721.24	114.4	237.012	181.641
	63.164	126.346	511.647	56.342	123.864	172.559
	85.138	105.392	64.854	150.258	191.47	151.468
	80.144	91.336	469.076	99.19	114.109	190.123
	106.67	105.215	306.232	144.231	168.807	134.465
	66.113	99.051	355.647	86.642	245.652	167.286
	91.07	102.522	308.194	180.87	206.589	155.549
	102.277	101.455	177.234	53.875	192.643	117.734
	85.062	101.879	670.8	105.768	168.296	119.065
	63.278	92.105	228.228	150.684	217.082	71.531
	123.53	217.101	237.322	73.035	256.041	105.606
	133.825	124.067	213.256	147.319	206.589	142.017
	74.408	151.65	169.412	94.579	208.362	125.339
	65.996	134.416	326.013	106.983	75.957	53.571
	66.092	93.624	735.791	147.877	100.711	122.459
	58.43	104.412	1066.14	129.057	88.52	102.384
	147.351	133.085	163.034	103.172	150.036	108.597
	84.115	104.7	147.351	93.091	179.173	127.014
	69.408	74.212	193.545	114.97	138.183	93.645
	83.433	258.977	434.528	106.535	210.183	67.019
	102.152	256.981	291.254	175.246	146.512	136.106
	128.167	91.237	601.99	178.901	116.329	184.632
	148.534	172.375	226.474	154.77	228.238	69.831
	132.47	95.846	357.72	193.538	106.43	148.168
	66.947	204.714	507.234	96.307	291.244	80.932
	81.851	164.139	531.208	114.4	149.244	181.747
	135.081	182.173	153.944	63.286	108.17	153.363
	88.285	193.393	172.447	65.075	310.759	100.582
	80.725	199.145	212.226	77.556	297.152	199.456
	88.452	188.688	297.53	87.071	152.33	117.034
	86.743	176.309	271.713	122.704	132.238	108.251
	175.8	234.736	348.374	75.057	178.193	98.36
	141.381	105.908	830.031	147.222	146.533	78.325
	129.492	85.417	598.265	161.365	164.751	113.893
	72.957	98.013	133.136	77.63	128.193	89.5
	51.135	157.254	101.818	83.602	64.543	58.541
	131.344	109.763	166.384	146.409	146.943	123.372
	100.225	151.016	136.114	97.099	90.78	50.381
	158.097	140.629	158.387	122.935	231.741	151.984
	90.292	68.622	179.457	65.147	278.514	48.873
	71.609	67.655	480.941	153.889	199.523	141.546
	147.74	97.618	436.877	119.288	114.049	60.893
	73.667	205.373	178.293	141.474	190.042	46.99
	184.917	126.475	125.757		205.529
	72.281	106.66	174.672		91.492
	61.799	94.541	184.827		142.777
	94.549	177.754			122.563
	78.885	112.095			206.423
	87.605	146.622			98.313
		122.235			79.016
		135.476			157.778
		158.268			197.347
		176.486			106.098
		138.252			81.215
					79.092
N=3	87.263	71.303	87.286	99.938	125.683	98.578
	88.52	92.191	406.888	100.646	94.722	94.952
	191.464	63.514	154.671	110.986	96.019	118.771
	172.519	56.613	106.259	112.919	100.363	131.406
	75.45	82.096	214.456	38.648	105.927	73.344
	75.921	114.417	230.083	83.473	60.684	199.23
	134.503	80.442	312.493	57.177	114.742	166.046
	114.725	139.666	295.063	125.383	58.041	93.06
	93.731	84.567	457.415	41.118	65.688	101.62
	104.936	96.657	341.208	36.692	76.136	80.659
	72.885	43.173	217.207	35.006	53.112	79.385
	73.232	94.484	136.309	40.135	129.5	141.56
	161.025	65.773	100.329	79.905	137.135	123.302
	81.528	106.077	310.9	70.076	143.561	143.012
	71.599	84.768	225.659	147.007	117.066	54.09
	59.568	46.952	404.152	78.6	104.824	102.604
	78.181	99.524	119.907	61.448	173.523	128.852
	111.341	112.71	88.228	135.838	152.049	186.692
	128.4	54.857	127.155	57.639	179.647	120.628
	83.522	96.964	270.3	96.448	130.009	111.874
	153.807	130.649	339.497	109.058	89.889	48.252
	154.947	59.31	277.168	56.224	88.49	156.346
	75.433	108.481	93.991	60.692	94.811	68.589
	80.731	130.054	216.41	86.927	109.765	182.784
	90.436	77.67	163.613	120.239	82.011	74.641
	118.572	93.715	414.548	148.435	111.413	61.763
	59.099	48.566	324.972	50.18	71.128	165.301
	69.812	57.735	255.196	70.773	164.978	146.261
	68.2	60.586	237.77	113.302	229.297	87.083
	48.469	131.106	300.017	73.678	104.176	82.28
	105.116	39.176	202.814	73.094	83.177	39.199
	132.084	113.416	245.293	66.163	80.072	103.449
	99.79	37.239	311.128	94.424	92.77	97.519
	110.118	51.313	260.012	72.951	274.105	53.379
	134.596	48.383	452.313	108.597	151.282	105.777
	131.761	135.196	425.581	72.29	93.467	151.318
	64.828	129.819	158.87	90.569	145.2	58.647
	45.408	143.51	395.324	53.826	107.346	141.25
	122.973	76.217	155.355	64.114	87.25	149.799
	108.219	117.575	183.088	77.252	173.413	88.942
	138.78	73.251	126.203	125.77	101.108	104.038
	77.176	111.728	226.525	79.107	83.372	109.159
	90.054	65.591	320.588	68.603	103.567	95.067
	94.936	93.284	207.23	52.5	98.996	143.962
	80.359	126.819	315.924	95.54	242.872	88.007
	95.694	181.622	220.631	53.239	82.343	116.876
	152.759	104.596	494.692	112.216	86.971	98.168
	56.71	90.96	143.732	111.233	126.023	73.471
	78.595	119.31	87.267	45.577	94.49	75.501
	116.139	53.938	112.976	91.765	145.264	46.462
	92.029	104.776	215.044	118.76	138.873	86.386
	51.697	96.797	192.129	96.63	116.768	117.702
	74.062	94.661	192.432	72.127	203.243	71.026
	129.314	85.15	121.553	42.001	180.43	110.566
	132.382	96.64	255.018	109.438	102.855	93.757
	63.611	75.298	279.067	133.911	98.379	122.903
	127.667	69.949	131.209	58.854	205.673	72.849
	128.704	95.992	291.102	34.379	428.277	85.831
	101.757	78.323	159.641	105.194	278.71	90.905
	68.895	72.116	304.049	95.996	161.253	66.634
	74.392	124.568	400.225	123.192	86.177	93.833
	184.898	96.309	165.905	98.728	103.358	146.117
	131.999	139.887	202.191	111.897	60.781	114.271
	132.067	97.052	91.465	101.601	56.832	120.864
	144.222	51.04	114.166	59.796	131.695	107.385
	66.641	61.311	240.337	68.439	64.249	54.667
	159.217	72.157	292.479	76.052	128.689	84.291
	88.488	80.892		67.898	97.568	95.662
	98.094	80.209		139.813	192.25	100.65
	120.089	118.931		149.679	103.295	48.581
	83.917	79.221		132.498	173.922	172.073
	90.546	68.939		68.105	174.625	124.295
	100.732	152.108		154.459	133.189	127.128
	74.793			149.383	120.953
	101.292			60.371	111.954
				56.406	124.76
				249.399	175.084
				378.312	103.831
				505.835	90.396
				358.987	188.219
				264.865	71.21
				154.189	211.455
				286.94	87.54
				165.375	135.212
				223.101	156.747
				188.954	107.382
					131.19
					152.18
					143.888

## Sheet: Figure 2
Figure 2
Figure 2A	N=4							Figure 2B	N=3								Figure 2C	N=3					Figure 2D	N=3						Figure 2E	N=4					Figure 2F	N=3
N=1									N1	N2	N3	Total						N1	N2	N3	Total			Locus	si-Cont	si-Rad50	si-Cont + RNaseH	si-Rad50 + RNaseH			si-Cont+GFP	si-Rad50+GFP	si-Cont+GFP-RNH1	si-Rad50+GFP-RNH1			N1	N2	N3	Total
Parent	OD570	Relative	Clone7	OD570	Relative Observed	Relative expected		# nuclei/cell counted for each independent experiemnt	83,59,58,54,49,46,52	49,39,33,44,55,50,49	43,40,34,40,25,45,34	175, 138, 125, 138, 129, 141, 135					# nuclei/cell counted for each independent experiemnt	27,23,33,29	50,72,22,36	59,56,39,51	136,151,94,116		N=1	BTBD	0.29398	0.73279	0.03157	0.02288		total #cell with more than 10 γH2AX foci	44	127	31	77		#cell counted for each independent experiemnt	50,50,51,51	50,54,55,53	51,50,50,50	151154156154
siCont	1.0351	1	siCont	0.6149	0.594049																			TFPT	0.045818	0.244692	0.011138	0.039338		total #cell with less than 10 γH2AXfoci	191	88	154	140
siRad50	0.6278	0.606511	siRad50	0.3042	0.293885	0.360297		Raw data- relative S9.6 intensity per nucleus	si-Cont si-Cont	si-Rad50 si-Cont	si-NBS1 si-Cont	si-MRE11 si-Cont	si-Rad50 si-NBS1	si-Rad50 si-MRE11	si-NBS1 si-MRE11		Raw data- relative S9.6 intensity per nucleus	si-Cont+GFP	si-Rad50+GFP	si-Cont+GFP-RNH1	si-Rad50+GFP-RNH1									total #cell counted	235	215	185	217		Raw data- Tail moment	si-Cont+GFP	si-Rad50+GFP	si-Cont+GFP-RNH1	si-Rad50+GFP-RNH1
siNBS1	0.7268	0.702154	siNBS1	0.3394	0.327891	0.417114		N=1	0.85	1.78	1.48	2.34	1.61	1.86	0.89		N=1	0.885	1.9	0.358	1.06021			Locus	si-Cont	si-Rad50	si-Cont + RNaseH	si-Rad50 + RNaseH								N=1	9115953000	658040000000	30553780000	580989000000
siMRE11	0.7899	0.763115	siMRE11	0.4176	0.403439	0.453327			0.78	2.29	1.64	2.08	1.37	1.43	1.25			1.718	1.216	0.394	1.23176		N=2	BTBD	0.159735	1.19513	0.184234	0.208788									8956034000	619567000000	12588790000	443026000000
									1.09	1.79	1.45	3.59	1.11	2.01	0.77			0.71	1.414	0.435	1.15644			TFPT	0.004154	0.2103	0.015133	0.114292		% cells with more than 10 γH2AXfoci	si-Cont+GFP	si-Rad50+GFP	si-Cont+GFP-RNH1	si-Rad50+GFP-RNH1			8402856000	463899000000	11868480000	47932420000
N=2									0.91	1.22	1.39	2.99	1.17	2.4	1.56			1.845	2.015	0.703	1.39865									N=1	38.63	62.22	34.29	48.65			7651270000	369634000000	9994767000	46802060000
Parent	OD570	Relative	Clone7	OD570	Relative Observed	Relative expected			0.94	1.44	1.58	2.15	0.95	2.13	1.96			0.715	1.582	0.79	0.918914			Locus	si-Cont	si-Rad50	si-Cont + RNaseH	si-Rad50 + RNaseH		N=2	15.68	56.52	9.43	33.82			7584031000	339614000000	9496523000	45637330000
siCont	1.8212	1	siCont	1.155	0.634197				0.77	1.33	1.18	2.2	1.45	1.41	0.8			0.609	2.974	0.56	0.899723		N=3	BTBD	0.201174	0.619187				N=3	11.11	48.39	12.86	27.78			6549407000	277637000000	8423480000	42242340000
siRad50	1.4655	0.804689	siRad50	0.5409	0.297002	0.510332			0.9	1.45	1.35	3.27	0.96	1.73	1.33			0.942	1.201	0.609	0.712152			TFPT	0.164154	0.278417	0.027753	0.140889		N=4	15.39	70.27	18.52	41.47			6432489000	255201000000	7763146000	33033290000
siNBS1	1.3961	0.766582	siNBS1	0.6043	0.331814	0.486164			0.96	1.19	0.93	1.77	1.17	0.97	1.19			1.068	1.311	0.503	0.553489																6297529000	238615000000	7582058000	28862270000
siMRE11	1.4871	0.81655	siMRE11	0.8298	0.455634	0.517853			1.04	0.49	0.86	1.66	1.05	1.75	0.87			0.612	1.606	0.607	0.561986																6271835000	234103000000	7356488000	21320700000
									0.91	1.77	1.83	1.96	0.95	1.58	0.95			1.374	2.132	0.485	1.65413																6068715000	165098000000	7334540000	21215140000
N=3									1.18	2.28	1.01	1.24	1.06	2.23	1.28			1.247	0.854	0.391	1.06936																6049705000	162934000000	7186199000	15082260000
Parent	OD570	Relative	Clone7	OD570	Relative Observed	Relative expected			0.8	1.67	1	1.39	1.16	2.26	1.03			0.883	0.916	0.439	0.823014																5992149000	132597000000	6914757000	11516190000
siCont	2.0102	1	siCont	1.1536	0.573873				1.45	1.75	1.37	2.74	0.84	1.5	2.14			0.815	2.508	0.407	0.804609																5596258000	125587000000	6864880000	9591308000
siRad50	1.4118	0.702318	siRad50	0.7032	0.349816	0.403042			0.83	1.3	1.35	3.49	0.88	1.68	0.86			1.006	0.732	0.521	1.24074																5506198000	115489000000	6839558000	9226620000
siNBS1	1.5969	0.794399	siNBS1	0.8289	0.412347	0.455884			1.02	1.16	2.44	1.66	0.9	1.96	2.6			1.29	0.934	0.494	1.11168																5300613000	78934840000	6837683000	8174973000
siMRE11	1.4028	0.697841	siMRE11	0.8448	0.420257	0.400472			0.8	1.05	0.96	1.78	0.88	1.59	1.07			0.778	2.42	0.654	1.43105																4946865000	67199920000	6792904000	8039076000
									0.77	1.19	2.04	1.49	0.93	1.9	1			0.971	1.096	0.665	1.33379																4846262000	65714750000	6602812000	7743529000
N=4									0.74	1.91	2.11	2.89	0.97	1.29	1.1			1.031	1.001	0.421	0.623959																4811524000	65193590000	6584513000	7655626000
Parent	OD570	Relative	Clone7	OD570	Relative Observed	Relative expected			0.69	1.36	1.14	1.69	0.95	1.19	1.79			0.663	0.968	0.453	0.570629																4779070000	42425440000	6408995000	7513738000
siCont	1.0405	1	siCont	0.7684	0.738491				1.27	1.93	1.51	2.3	0.81	1.38	2.09			1.26	0.926	0.678	0.453876																4745078000	41021010000	6334628000	6884561000
siRad50	0.7398	0.711004	siRad50	0.3893	0.374147	0.52507			0.79	1.33	0.7	1.59	0.98	1.34	1.16			1.437	0.91	0.724	1.0844																4691626000	30341400000	6283225000	6700557000
siNBS1	0.8509	0.81778	siNBS1	0.4242	0.407689	0.603923			0.82	1.02	1.07	2.73	0.9	1.76	0.86			1.241	0.831	0.671	0.0376408																4626406000	21587910000	5976051000	6608578000
siMRE11	0.6922	0.665257	siMRE11	0.4281	0.411437	0.491286			0.9	1.08	1.03	2.34	0.78	3.22	0.87			1.095	0.926	0.976	0.0415052																4528879000	18606590000	5935452000	6436618000
									0.79	1.04	1	1.3	0.85	1.62	0.72			0.86		0.721	0.0936318																4515462000	17467900000	5774591000	6170432000
									1.18	1.26	1.9	2.67	0.83	1.38	1.2			1		0.747	0.0552271																4494329000	16420620000	5703392000	6052088000
									1.22	1.14	1.03	1.73	0.83	1.62	0.92			1.077		0.887	0.0415772																4250637000	13370790000	5484859000	5943010000
									0.92	1.02	2.15	1.36	1.23	1.14	0.82			1.092		0.821	0.884699																4088485000	12889040000	5398832000	5914464000
									1.06	1.05	1.35	1.59	1.78	0.9	2.39					0.667	0.649347																3998728000	10839610000	5273955000	5801814000
									0.92	1.16	2.25	1.6	1.09	0.99	1.63					0.818	0.777256																3956398000	10376480000	5154592000	5748654000
									1	1.74	1.04	1.65	1.2	1.08	1.51					1.17																	3857986000	9850551000	5111803000	5700944000
									1.22	1.55	1.07	1.56	1.08	1.31	1.04					1.028																	3515939000	9651943000	5054547000	5613527000
									0.94	1.44	1.07	1.71	1.06	1.46	0.7					0.664																	3340466000	9568274000	4904572000	5480467000
									1.01	1.51	1.3	1.87	1.2	1.22	0.9					0.661																	3220065000	9418025000	4751863000	5360536000
									1.1	1.85	1.17	2.08	1.03	2.11	0.79		N=2	0.87	2.047	0.676	2.567																3115735000	7938173000	4734533000	5309700000
									1.31	1.35	0.9	2.23	1.08	1.12	1.11			1.365	1.957	1.183	1.09																3113054000	7739492000	4662524000	5150427000
									1.81	1.53	1.02	1.83	0.66	0.94	1.09			1.306	1.812	1.134	1.116																3043844000	7608688000	4489939000	5144847000
									1.17	1.62	1.15	1.82	1.05	1.45	1.02			1.266	1.778	1.173	1.538																2985730000	7254162000	4380610000	4913246000
									1.22	1.16	1.29	1.77	0.68	1.6	0.94			1.306	1.763	0.742	2.096																2973358000	7233585000	4330641000	4715749000
									1.18	2.34	1.11	1.56	0.8	1.04	1.27			1.169	1.884	0.867	1.657																2944849000	7211642000	4251840000	4679743000
									0.77	1.7	0.96	2.12	1.01	0.9	1.19			0.708	1.81	1.139	2.207																2913029000	7157491000	4210649000	4617626000
									1.11	1.78	1.45	1.87	0.94	0.72	0.99			0.864	1.535	0.912	1.484																2726227000	7082528000	4194912000	4537048000
									0.96	1.77	1.22	1.44	1.19	0.78	0.95			0.914	2.276	0.706	1.91																2725677000	6887871000	4080163000	4256232000
									1.29	1.44	1.42	2.14	0.71	0.86	1.2			1.113	2.176	0.699	1.286																2471499000	6527102000	4056850000	4123660000
									1.12	1.29	1.23	1.47	0.81	1.12	0.84			0.89	3.053	0.841	0.994																2206355000	6376266000	3983945000	4071133000
									1.16	0.98	1.12	1.64	0.97	1.38	1.04			1.114	2.92	0.448	1.351																1614354000	5718224000	3959231000	3935517000
									0.86	1.06	1.08	2.04	0.93	1.25	2.73			1.018	2.54	0.859	1.425																1424799000	5704243000	3905299000	3842670000
									0.67	1.86	1.24	2.53	1.34		1.09			1.011	3.117	0.874	2.539																1379852000	5252401000	3586698000	3637473000
									1.29	2.06	1.45	1.6	0.98		0.98			1.118	1.32	1.526	1.591																1333995000	4850971000	3245496000	3634584000
									1.42	1.38	1.27	1.58	2.01		0.99			0.834	1.25	0.939	1.071																758234000	4408465000	2312865000	3502200000
									0.91	1.66	1.09	1.73			1			0.855	2.867	1.828	2.177																571505000	3944002000	2294199000	3469614000
									1.41	1.45	1.25	1.27			1			1.132	3.237	1.008	1.841																		680112100	3187460000
									1.48	1.84	1.48	1.25			0.99			0.734	2.713	0.883	1.938															N=2	43848750000	681289000000	32793570000	420095000000
									1.35	1.47	1.56	1.82						0.918	1.006	2.669	1.221																10668860000	591370000000	15297860000	122807000000
									0.88	3.28	0.82	1.51						1	1.341	2.219	1.394																9106529000	319543000000	9971706000	116093000000
									0.65	2	1.12							0.866	1.005	1.477	1.023																8797325000	276178000000	9592006000	90104740000
									1.34	1.82	1.22							0.729	1.425		0.922																8426733000	248384000000	8977238000	87119810000
									1.46	1.44	1.09							0.705	6.264		1.835																8059177000	177896000000	8806641000	86487430000
									1.39	1.75	0.82							1.11	2.391		0.918																8026742000	171568000000	8757233000	80803780000
									1.19	2.15								0.99	2.558		1.298																6754657000	156179000000	8451003000	68922400000
									0.87									0.756	2.742		2.079																6740506000	108609000000	8210323000	68856910000
									1.09									0.813	3.274		2.595																6622729000	95784470000	7817227000	63142020000
									0.92									0.835	2.203		1.307																6605985000	82641890000	7647933000	48360650000
									0.95									0.869	2.111		0.652																6604456000	78232670000	7462529000	42382840000
									1.23									1.12	2.246		0.776																6543315000	70930860000	7299456000	20982130000
									0.98									0.784	1.691		0.563																6488453000	67132450000	7235548000	20734340000
									0.91									0.573	2.564		2.098																6435096000	64711010000	7098183000	14638020000
									0.79									0.496	1.906		1.242																6424756000	64296920000	6724981000	12156460000
									1.07									0.454	1.879		1.848																6236271000	63733060000	6650565000	11311860000
									0.92									0.437	2.893		1.679																6045447000	57518510000	6578546000	9555439000
									0.99									0.477	2.068																		6027645000	46249200000	6552763000	8130021000
									1.12									0.402	2.58																		5815079000	42714870000	6523774000	7578897000
									1.22									1.119	1.815																		5628771000	40672030000	6515283000	7442036000
									0.8									1.192	2.382																		5625879000	36287110000	6364609000	7052249000
									0.81									1.001	1.749																		5602175000	31016970000	6275304000	6800468000
									0.86									1.118	2.552																		5373846000	28759050000	6120937000	6788926000
									1.43									1.419	2.185																		5178978000	28351570000	6075310000	6690033000
									0.89									1.162	1.681																		5166114000	27248340000	6047689000	6623912000
									0.81									1.319	1.909																		5079298000	22881190000	5953382000	6603252000
									0.83									1.356	2.424																		5017971000	20599180000	5909947000	6358807000
									1.07									1.343	1.899																		4952409000	19154340000	5765671000	6150580000
									0.92									1.483	4.01																		4879705000	18028500000	5738312000	6073258000
									1.04									1.565	3.065																		4849101000	15495480000	5694258000	5797082000
									1.48									1.872	3.778																		4839825000	14738940000	5650775000	5722053000
								N=2	1.1	1.527	1.02	1.733	1.56	3.502	1.64				2.11																		4822879000	12617530000	5337689000	5690290000
									1.01	1.503	1.622	1.214	3.24	3.129	1.885				2.032																		4790077000	10716420000	5283107000	5465021000
									0.79	1.155	1.462	1.704	1.792	2.868	2.639				3.456																		4777644000	10003150000	5064402000	5432068000
									0.758	1.752	0.998	1.24	1.442	3.225	1.419				4.36																		4700527000	9733247000	4998884000	5379732000
									0.901	1.547	1.395	1.47	1.082	2.842	1.446				2.969																		4300845000	9306721000	4926391000	5231731000
									1.044	1.56	1.43	1.473	2.112	2.29	1.211				3.249																		4156896000	9263031000	4771523000	4986423000
									0.859	1.309	1.322	1.374	1.585	2.594	1.369				2.473																		4146370000	8825787000	4761177000	4880426000
									0.808	1.113	0.869	1.392	2.043	1.995	1.649				2.699																		4105456000	8109217000	4748852000	4821650000
									0.829	1.264	0.95	1.659	2.576	2.791	1.549				2.563																		4034039000	8085153000	4713454000	4743791000
									1	1.035	1.124	1.955	1.844	2.466	1.555				2.559																		3997138000	7576156000	4700359000	4628351000
									0.916	1.163	1.645	1.714	1.611	2.483	1.386				2.817																		3982535000	6878283000	4601704000	4525565000
									0.602	0.857	1.051	1.46	1.792	2.838	0.903				1.526																		3915679000	6844762000	4554077000	4479274000
									1.364	0.931	0.983	1.044	1.685	2.427	1.229				2.145																		3777796000	6592777000	4536291000	4317670000
									1.157	0.934	1.022	1.093	1.796	2.142	1.543				2.311																		3543708000	6551662000	4355816000	4179270000
									1.145	2.147	0.956	1.593	1.748	1.885	1.633				3.648																		3338255000	6413460000	4348633000	4159354000
									1.476	1.093	1.246	0.892	1.764	1.925	1.743				2.949																		3326786000	6300025000	4331087000	3686991000
									1.042	1.769	1.209	1.272	1.917	1.971	1.395				4.152																		2503331000	6233932000	4125127000	3561269000
									1.215	1.157	1.055	1.714	1.553	1.929	2.137				3.751																		1551819000	5156412000	3900912000	3472747000
									1.06	1.242	1.196	1.54	2.011	2.954	1.761				1.621																			5104955000	3867959000	3350352000
									1.177	1.364	1.046	1.419	2.383	3.105	1.783				4.047																			4927891000	3821992000	3175911000
									1.184	1.413	1.065	1.424	1.23	2.074	1.343				2.89																			4266958000	3649742000	2643154000
									1.205	1.233	1.504	1.464	2.157	1.708	1.323				2.939																			3627424000	3195460000
									1.295	1.376	1.706	1.657	2.463	2.883	1.311		N=3	1.063	1.121	0.838	0.676																		2151384000
									1.159	1.338	0.9	1.181	1.356	2.309	1.274			0.982	1.045	0.924	0.746															N=3	35173220000	923874000000	102275000000	574021000000
									1.053	1.33	0.893	1.589	1.314	2.4	1.064			0.634	1.255	0.88	0.564																20304100000	768137000000	71017170000	378961000000
									1.05	1.112	1.078	1.76	1.499	1.609	1.23			0.642	1.585	0.821	0.492																13651100000	669743000000	54073750000	286973000000
									0.906	1.53	1.138	1.784	1.729	2.978	1.115			1.115	1.484	1.133	0.799																13274080000	457973000000	10959530000	191845000000
									0.885	1.341	0.913	1.686	2.046	2.093	1.188			1.249	1.416	0.934	0.752																11634920000	435242000000	10928700000	100360000000
									0.923	1.488	1.216	1.911	1.944	1.767	1.581			1.308	0.876	1.025	0.688																11227990000	405082000000	10796990000	72138270000
									0.972	1.509	1.342	1.685	2.042	1.764	1.631			1.092	1.121	1.582	0.585																10558460000	395098000000	10491080000	57843010000
									0.961	1.442	0.946	1.815	1.841	1.967	1.614			1.047	0.969	0.691	0.51																9853295000	238724000000	9706364000	54033010000
									0.938	1.345	1.423	1.577	1.668	1.614	1.942			0.973	1.733	0.561	1.104																9821162000	206272000000	9280102000	38063490000
									1.068	1.701	0.945	2.378	2.413	1.744	1.227			1.196	1.17	0.698	1.146																9335861000	167369000000	9061877000	28293490000
									1.146	1.52		1.873	1.828	2.488	1.196			1.515	1.722	0.735	1.141																9005192000	67024870000	8753471000	28046630000
									0.985	1.454		1.771	1.989	2.935	2.324			1.181	1.788	1.431	1.156																8520893000	65639550000	8625542000	16115210000
									0.889	1.326		1.651	1.954	2.129	2.546			1.32	0.769	0.488	0.727																8351913000	46528630000	7452545000	11997730000
									1.137	1.578		2.064	1.895	2.329	1.572			1.311	0.71	0.54	0.665																8050334000	39838900000	6908940000	11467920000
									0.794	1.522		1.722	1.395	2.39	1.642			1.202	1.409	1.227	0.49																7705738000	27223330000	6888109000	11398430000
									0.948	2.125		1.634	1.647	2.288	1.822			1.276	1.389	1.069	0.622																7500489000	20971020000	6248338000	9890580000
									1.043			1.538	1.945	1.612	1.584			1.121	1.682	0.608	0.582																7122255000	20881040000	6241619000	9801631000
									0.953			1.631	2.05	2.462	1.398			1.237	1.897	0.911	0.539																6910057000	18244200000	6116487000	9753253000
									0.89			1.573	2.017	2.547	1.131			0.677	1.123	0.569	0.628																6664651000	17947840000	5850735000	9221870000
									0.989			2.242	1.785	2.631	1.619			0.932	1.711	0.943	0.602																6663708000	17424670000	5780944000	9106663000
									0.746			1.479	2.734	1.659	1.442			1.224	1.357	1.487	0.793																6603738000	16974380000	5685584000	9053575000
									1.275				1.017	1.688	1.449			0.752	1.425	0.803	0.731																6216078000	15680220000	5595787000	8628585000
									0.826				1.85	1.546	1.306			0.574	1.188	0.912	0.859																6112584000	15316150000	5571230000	8325730000
									0.823				2.055	1.844	1.458			0.398	3.469	1.058	0.75																6092640000	14289720000	5499299000	7244024000
									1.03				2.078	1.66	1.257			0.573	3.327	1.402	1.006																6083754000	13636090000	5452839000	7072931000
									1.061				2.575	1.539	1.066			1.227	1.8	1.607	0.702																5885700000	13315040000	5374506000	6894541000
													1.709	1.936				1.482	1.41	1.271	0.813																5714884000	13081040000	5178698000	6854694000
													2.338					1.233	1.247	1.589	0.8																5604798000	12145050000	5027341000	6706327000
													1.946					0.932	1.424	1.444	1.009																5557244000	11241160000	5011918000	6689698000
													2.065					0.743	1.28	0.611	0.772																5350298000	10768370000	4907236000	6139334000
													2.309					0.801	1.439	0.595	1.28																5310590000	9852862000	4867301000	5900904000
													2.521					0.783	0.94	0.759	1.085																5201274000	9061553000	4524613000	5763531000
								N=3	1.61	1.58	1.61	1.11	1.54	1.19	1.08			0.907	1.284	0.593	0.598																5032893000	8377645000	4385307000	5540758000
									1.48	1.12	0.74	1.1	1.55	1.27	4.41			0.803	0.929	0.536	0.762																5009711000	8328090000	4315063000	5475785000
									1.36	0.99	0.61	1.04	1.79	1.09	0.99			0.752	1.571	0.412	0.629																4792413000	7467141000	4300986000	5405942000
									1.13	1.19	1.05	1	2.1	1.15	1.42			0.663	2.323	0.51	1.045																4788580000	7076491000	4262000000	5230388000
									1.4	1.23	0.73	0.95	1.43	1.32	1.31			0.351	1.274	0.491	0.654																4692008000	6782465000	4225968000	4968914000
									1.93	2	1.58	0.83	1.52	0.96	1.08			0.489	1.363	0.489	0.822																4670102000	6127143000	4034050000	4853220000
									0.93	1.58	1.56	0.9	1.39	1.24	1.12			0.461	1.019		0.664																4628941000	6086157000	3957046000	4853089000
									1.41	1.55	1.6	0.78	1.3	1.04	0.91			0.764	2.582		0.583																4045868000	5776419000	3835758000	4853089000
									1.06	1.45	1.09	1.02	1.06	1.29	1.04			0.842	0.888		0.669																3987480000	5650872000	3820055000	4826431000
									1.02	1.49	1.58	1.14	1.61	1.15	0.99			0.804	1.34		0.83																3862428000	5428829000	3739876000	4705127000
									1.47	0.83	1.58	0.85	1.41	1.29	0.99			0.86	2.612		0.757																3539053000	5428829000	3732581000	4470271000
									1.31	1.07	0.69	1.15	1.38	1.14	0.83			1	1.078		0.616																3262089000	5021313000	3675193000	4298006000
									0.91	1.21	1.53	0.74	1.32	1.02	1.08			0.55	1.294		0.828																3016122000	5005352000	3289839000	4241301000
									0.89	1.1	0.68	0.87	1.44	1.11	0.69			0.927	1.15		0.904																2875034000	4798401000	3146763000	4133904000
									1.06	1.32	1	0.79	1.35	1.79	1.51			0.508	1.17		0.558																2742458000	4745931000	3085768000	3972002000
									1.04	1.31	0.91	1.23	1.25	0.87	2.69			0.707	1.584		0.851																2462901000	4509254000	3018900000	3421156000
									0.93	1.37	1.12	0.84	2.1	0.73	0.8			0.914	1.261		0.851																2037864000	4509254000	2352619000	3341259000
									1.21	1.47	1.07	0.82	1.14	0.89	1.09			0.612	1.466		1.149																889386200	4373363000	539725800	2970942000
									0.89	1.67	0.73	0.75	1.72	1.17	0.92			0.436	1.374																		512215500
									0.89	0.9	1.6	0.78	0.99	0.57	1.07			0.525	1.29
									1	1.13	1.02	0.79	0.83	1.05	0.98			0.424	1.467
									1.26	1.19	0.68	0.93	1.68	1.21	3.36			0.531	2.08
									1.18	1.24	2.63	0.82	1.13	1.46	1.25			0.542	1.218
									0.66	1.43	0.85	0.77	1.1	1.28	2.19			0.396
									1.32	0.94	0.8	0.71	0.95	1.17	2.12			0.423
									0.84	0.66	0.73	1.05		0.63	1.19			0.423
									0.89	1.08	0.71	1.06		1.49	2.17
									1.09	1.26	0.81	1.15		1.66	0.99
									1.15	2.34	0.67	0.71		1.44	1.66
									1.52	1.37	0.96	0.73		1.28	0.9
									1.19	1.41	0.67	0.79		1.94	0.99
									1.1	1.71	2.61	0.72		1.61	2.08
									1.24	1.04	0.94	0.78		2.06	0.96
									1.36	1.21	0.77	1.49		0.72	1.06
									1.62	0.89		0.74		0.71	1.12
									1.15	0.84		0.78		0.89
									1.48	0.82		0.68		0.99
									1	0.76		0.88		0.97
									1.14	0.97		0.67		1.05
									1.07	1.81		0.77		1.5
									1.24					1
									1.18					1.02
									1.12					0.94
														1.43
														1.45

## Sheet: Figure 3
Figure 3
Figure 3A							Figure 3B	N=4						Figure 3C	N=3					Figure 3D	N=3~4
Uncropped blots								N1	N2	N3	N4	Total			N1	N2	N3	Total			N1	N2	N3	N4	Total
							# nuclei/cell counted for each independent experiemnt	53,34,38,49	43,37,29,33	45,72,48,52	29,38,28,37	170181143171		# nuclei/cell counted for each independent experiemnt	38,49,41,42	41,53,31,51	57,50,50,42	136152122135		# nuclei/cell counted for each independent experiemnt	59,59,59,45,0,54	47,46,43,49,54,48	41,0,0,40,52,0	34,31,36,28,37,28	181 , 136, 138, 162, 143, 130
							Raw data- relative BrdU intensity	si-Cont+GFP	si-Rad50+GFP	si-Cont+GFP-RNH1	si-Rad50+GFP-RNH1			Raw data- relative S9.6 intensity per nucleus	si-Cont	si-Rad50	siCont + IR	si-Rad50 + IR		Raw data- relative S9.6 intensity per nucleus	si-Cont- Control	siCont- 2mM HU 2hrs	si-Cont- 4mM HU 4hrs	si-Rad50- Control	si-Rad50- 2mM HU 2hrs	si-Rad50- 4mM HU 4hrs
							N=1	0.860959	1.18775	1.00663	1.144			N=1	0.766721	1.96634	1.89225	1.7711		N=1	0.923859	2.33946	1.16241	1.5602		1.95468
								0.495086	1.1265	0.783696	1.21443				1.3882	2.61792	1.09129	1.30971			0.946051	0.982831	1.71843	1.61743		1.91027
								0.954031	1.33021	0.926275	1.32397				0.754791	3.06191	2.11628	3.76989			1.35455	1.02568	1.06094	0.99108		1.12609
								0.554591	1.18991	0.815948	1.25665				0.883685	3.4696	2.33827	1.92054			1.43144	0.85141	1.14844	1.57099		1.01079
								0.536119	1.0601	0.95477	1.73486				1.58143	2.47799	1.66238	1.74062			1.25844	1.58066	1.22419	1.32307		1.15611
								0.731061	1.06532	0.833594	0.906462				0.775354	1.49015	1.93901	2.05809			0.89273	2.20413	1.28393	1.51519		1.51727
								1	1.02457	0.789585	1.44588				1.10749	1.88251	1.91092	1.63684			1.47834	1.08038	1.3642	1.46391		1.364
								1.37216	1.14594	0.99547	1.23843				0.964804	2.12214	1.64363	1.81082			1.3028	1.11408	2.71811	1.36757		1.21353
								0.957182	1.05284	1.14013	0.991388				1.52276	3.53672	1.17037	1.81428			1.77847	1.11428	1.13594	1.82017		1.40035
								1.05774	1.19722	1.60996	0.818815				0.911209	1.94086	1.42401	1.27268			0.715662	1.27035	2.10479	1.14735		1.20262
								0.675147	1.0789	1.09734	1.1622				1.35015	1.54035	1.47413	1.44814			0.996977	0.924845	2.13202	0.837398		1.33888
								1.05062	1.12711	0.842223	0.903022				1.41955	1.89874	2.03912	1.26432			1.54214	1.00357	2.0366	1.05561		1.23037
								0.931047	1.10572	1.43619	0.979258				0.883849	1.96414	1.74162	0.957016			0.796997	1.03039	1.56442	2.15515		1.05875
								0.836038	0.825587	1.08279	1.04426				1.81996	1.6031	1.77415	2.37834			0.775526	1.16283	1.12896	1.92349		1.56341
								0.78701	1.62479	0.967118	1.26697				0.851576	2.0073	1.45455	1.93674			0.786308	1.01462	1.86981	1.89694		1.15061
								0.917789	0.948374	0.905543	0.83075				1.38873	1.47117	1.04225	0.749657			1.16657	1.07072	1.07676	1.71303		1.05879
								1.26388	0.963798	1.16995	0.914817				0.949442	1.61925	1.42873	1.23211			1.34422	1.18779	1.54008	1.538		1.20216
								1.07868	1.36001	1.36268	0.697142				0.886741	1.93808	1.29282	1.6097			1.06852	0.898299	1.10255	1.0932		1.87581
								1.16764	0.987765	1.01731	1.2366				0.890757	1.15006	1.2291	3.67906			1.03466	0.941123	1.23339	1.89215		1.96502
								0.834855	1.20343	1.15363	1.02767				1	1.77602	1.8647	1.92708			1	1.14895	1.10987	0.933265		0.943551
								1.20698	1.30288	1.20439	0.844003				1.00842	1.3865	2.01468	1.19722			0.460825	1.10599	1.79461	1.0699		1.18104
								1.11612	1.01435	0.895951	1.04619				0.836269	2.41589	1.00023	2.06416			1.04171	1.22126	0.978474	2.43536		1.73917
								0.859416	1.04219	0.94981	0.907963				1.23554	1.75879	1.08196	1.04183			0.86933	1.31645	1.71684	1.34552		1.87326
								1.0417	0.989027	1.19298	1.37119				1.64593	1.78061	1.62293	1.35112			0.701124	1.07807	1.58826	1.73868		2.4498
								1.02211	1.13767	0.894338	1.45248				1.08558	2.77296	1.48394	1.87856			0.768298	0.918218	1.18095	2.4236		1.16949
								0.963053	1.09574	0.8719	1.08034				1.21505	1.5732	1.2654	1.63573			0.685745	0.952986	1.61035	1.65384		1.25742
								1.27073	1.16774	1.09549	1.05925				0.925756	2.01439	1.41684	2.23169			0.98316	0.986873	1.04412	2.65286		1.2695
								1.21511	1.01616	0.928171	1.03978				1.22223	2.55178	1.41203	1.89009			1.11974	1.29892	1.29776	2.34357		1.60888
								0.762469	0.891154	1.1431	1.1092				1.23905	2.21208	1.22867	1.46065			0.81916	1.35835	1.71858	1.4568		1.04547
								1.04325	1.11712	0.825207	1.12654				0.718254	1.47562	1.74127	1.12471			0.930379	1.4651	1.16366	1.13223		1.0726
								1.29533	1.76548	1.01351	1.06781				1.00726	1.61962	1.04146	1.53052			1.10913	1.24153	1.43546	1.07916		1.15785
								0.994447	1.19302	1.07701	0.946217				0.941556	3.18969	1.16337	1.26667			1.28304	1.4846	0.919279	1.31938		1.18901
								0.995391	1.3015	0.835473	1.86725				1.21021	1.54777	1.34794	1.0462			1.05559	1.33026	1.5665	1.31747		1.48823
								1.09248	1.16557	1.43941	1.42557				0.709242	2.07215	1.04419	0.846847			0.884174	1.28805	1.6228	1.43898		2.33203
								1.06385		0.965025	1.05327				0.712259	1.85606	1.1742	1.57811			1.05897	1.07224	1.59328	1.78916		1.04822
								1.10436		0.93448	1.34308				1.10409	1.28024	2.0154	1.45127			0.875404	1.87747	1.14348	0.958394		0.949849
								1.26177		1.18585	1.69838				1.00133	2.84798	1.16604	1.30111			1.14571	0.824896	0.957444	1.27392		1.03157
								1.42898		1.24461	1.13627				0.947475	1.79462	1.37863	1.06789			0.788381	1.30442	1.20447	1.32844		1.10074
								1.53616			0.85905					1.4579	1.77173	1.61608			0.565341	1.13432	1.52502	1.78708		0.996524
								1.15477			0.779075					1.36227	1.68227	1.71144			1.29581	1.64628	1.74603	1.05143		1.61588
								1.44905			1.3037					2.79935	1.78456	1.51218			1.01469	1.52433	1.16444	2.82785		0.835282
								0.849977			0.909135						1.83166	1.29274			0.827127	0.878566	1.55182	1.09997		1.43827
								0.859485			0.862185							1.45893			1.14475	0.927767	1.12333	2.00908		1.27183
								1.05531			1.11753							1.26823			1.09729	0.837523	1.24025	0.862353		1.04099
								1.46175			0.755581							1.45495			1.04089	0.732634	0.912624	1.11545		1.5611
								0.874312			0.924581			N=2	0.818597	1.45971	1.21399	1.40095			1.12063	0.771451	0.922336			1.12939
								0.864196			1.26176				1.55028	1.0342	1.08738	1.23631			1.11421	0.818027	1.63672			1.745
								0.884287			0.985125				1.02938	1.20202	1.02311	1.21984			0.732274	0.891185	1.05955			1.10044
								1.04544			0.98027				0.762599	1.02294	1.70395	1.23835			0.76725	0.835229	1.04248			1.07381
								1.15143							0.876809	1.77239	0.92547	1.01769			0.799052	1.19884	0.985679			0.796261
								0.998295							1.05881	1.72643	2.60991	0.798905			1.04911	1.16308	0.992907			1.04849
								1.27207							1.07288	0.827124	2.59818	0.869247			1.27177	1.16247	0.935415			1.22871
								0.807169							0.836757	0.994335	1.32927	1.05401			0.780681	0.868394	1.31293			1.07021
							N=2	0.651295	1.34758	1.3875	1.24686				0.812751	0.976258	0.848089	1.08488			1.18026	1.63551	1.32588			0.978952
								0.602957	1.32203	0.785391	1.08353				1.67949	1.2447	1.75934	0.942392			0.83552	1.15043	1.16221
								1.04734	1.5571	0.716845	0.875448				0.958433	2.34824	1.69008	1.94678			0.819573	1.38143	0.846387
								0.835019	1.5016	0.746105	0.692125				1.31755	1.20986	1.41536	2.19716			0.678215	0.777125	1.96887
								1.32723	0.782538	0.833134	0.963666				1	1.79081	1.39505	1.0244			1.20051	1.68505	1.83099
								0.654539	0.784869	0.797311	0.805056				1.03198	1.51615	1.2338	0.799356			0.920268	0.8644	1.37629
								0.798797	1.10466	0.882229	0.921995				0.842163	1.46972	1.37772	1.12764		N=2	1.12273	1.24305	0.944784	1.08239	0.876216	0.827836
								0.771119	0.852605	0.609294	0.904292				1.6424	1.27602	1.71862	1.10715			0.674239	1.46312	0.879	1.39101	0.896567	0.964893
								0.728486	1.03503	0.546214	1.17718				0.937242	1.57251	1.7079	0.998338			1.01361	1.48319	1.00345	1.32417	0.812461	1.34915
								0.856519	0.748192	0.797088	1.03838				0.815725	1.34881	1.15165	2.74044			1.34887	1.37701	1.14613	1.69766	3.13311	0.921263
								0.870123	0.692924	0.850319	0.817758				0.702132	3.25037	1.0149	2.52705			0.928471	2.40231	1.08806	1.52225	0.859709	1.04459
								0.937043	0.882069	0.663487	0.995163				1.26854	0.865724	1.14783	1.84581			1.01452	1.53017	1.07617	1.21934	0.929057	0.925347
								0.609934	1.00099	0.844162	1.32946				0.774775	1.34063	1.12265	1.72986			1.07238	1.46677	0.837141	1.35025	0.953371	0.861376
								0.871442	1.19888	1.20826	1.0839				1.50193	1.57659	1.15914	2.5931			1.48297	1.60094	1.33161	1.28013	1.47227	1.1224
								0.647623	0.908761	0.905811	0.669235				1.25677	0.961615	2.69387	1.86899			1.02302	0.942067	0.772752	1.33721	0.747377	1.02533
								0.991639	1.12371	0.895586	0.952249				1.13092	1.20344	2.07298	1.63803			1.22624	1.42525	0.815186	1.30745	0.795836	0.951631
								1.46755	0.951882	0.929809	0.966824				0.803879	1.13933	1.97056	1.08411			1.13746	1.20853	1.26722	1.14132	0.93866	1.07457
								0.900322	0.777748	1.02459	1.13373				0.738238	1.51231	1.733	1.57894			1.02254	1.16416	1.63769	0.849155	1.0936	1.04322
								1.28284	0.758482	0.915268	1.02153				0.791451	0.854015	1.81959	2.16476			0.833954	0.890595	1.56433	0.859453	1.11261	1.74321
								1.11119	0.811117	0.652131	0.791073				0.886447	2.00289	2.13998	1.64319			1	1.27416	0.963894	1.09127	1.17831	1.11607
								1.32532	0.93484	0.713086	0.809273				1.07126	2.20517	2.72754	3.58279			1.35869	1.56579	1.01111	1.59269	0.867816	1.28248
								1.06177	0.907727	1.0542	0.849816				1.09855	0.794107	2.92738	2.13292			1.34924	1.20563	1.60402	0.874359	1.64651	0.843429
								1.05032	0.833733	1.04928	0.897979				1.58001	1.32513	2.71601	2.2298			1.36461	1.06207	1.33344	1.67193	1.20204	1.32006
								1.73008	0.903223	0.672021	1.30142				1.11598	1.42046		1.96403			0.678636	1.24667	1.25865	0.804756	1.84493	1.21772
								1.21069	0.982196	0.631697	1.13052				1.23319	1.44923		1.62233			1.1106	0.738769	1.14935	1.81416	0.820257	0.943873
								1.28616	1.07243	1.0234	1.0768				1.26497	1.51217		1.76362			0.965732	1.42991	1.78715	1.1342	1.02338	1.05121
								1.17317	1.2558	0.548663	0.939582				1.29503	2.94571		1.96851			1.05329	1.4664	1.24338	1.03197	0.82518	1.38834
								3.01896	1.50608	0.609551	1.02079				0.727879	1.69551		1.83737			1.03259	1.4464	1.53017	0.864845	0.996641	1.14708
								2.36184	0.937692	1.24808	0.957934				1.25191	1.17676		2.9771			1.13295	1.47283	1.33775	0.898841	1.33387	0.791036
								1.05466	0.84777		0.900084				0.634538	2.88575		1.5759			0.80711	1.18493	1.18534	1.62798	3.03537	0.823319
								1.33939	0.917284		1.18063				0.715893	0.850308		2.37574			1.55957	1.37063	1.05271	2.05583	2.20066	1.00071
								0.957544	0.984651		0.765461				0.673797	1.08317		2.06712			0.921261	1.00789	1.79353	1.07456	2.89043	1.41193
								1	1.15662		0.880149				1.17249	0.978194		1.35209			1.24268	1.67691	0.997139	1.03955	0.856782	1.11468
								1.10468	1.00127							1.05715		1.54184			0.847365	0.995524	1.35136	0.974234	0.801868	1.15757
								0.79913	1.10481							0.779448		1.68267			1.10098	1.23395	1.4732	0.881852	0.730086	1.07374
								0.801769	1.26021							3.15097		2.88271			0.66086	1.33301	0.722615	0.919439	1.19492	1.31548
								1.19152	1.07699							1.80208		3.43379			0.773176	1.45114	0.816343	0.856402	0.892357	0.731147
								1.09615								2.97484		2.13145			0.677279	1.38179	1.75976	1.0198	0.956533	1.03718
								0.790978								3.51584		2.75536			0.792313	1.39902	0.832981	0.909035	0.976539	1.58846
								1.16651								1.21803		1.44276			0.641495	1.37587	0.819446	1.09649	1.03561	1.17125
								1.38095								1.17828		1.41628			0.62082	1.13222	1.60534	0.845859	0.841181	0.775952
								0.88061								1.1737		2.37518			0.772902	0.919804	1.3678	0.976996	1.20898	0.861144
							N=3	0.924502	0.864339	1.42497	0.814054					0.882878		2.30052			0.673238	1.37478	1.49062	1.11313	0.911524	1.10094
								1.00103	1.65977	1.25648	1.00781					1.19314					1.04094	1.34571	1.69355	1.08391	0.89808	1.20039
								0.820593	1.04813	1.55736	0.674451					1.48755					0.827429	2.88334	0.750289	0.834785	1.25446	0.974916
								0.883648	1.73517	1.29935	0.63349			N=3	1	1.16435	1.24042	1.83781			0.689846	1.71181	0.969253	1.19203	1.25107	1.27513
								0.842748	1.58516	1.31674	0.915991				1.28934	0.806253	1.53412	1.72081			1.00408	1.27392	0.811269	1.5652	1.78273	0.759317
								0.743073	1.25353	1.97085	1.10226				1.23013	0.925797	1.66192	1.09052			1.1647	1.32077	0.90253	1.24992	1.15068	0.929572
								0.927275	1.44048	1.6181	0.733178				0.911128	1.21442	1.07967	1.83231			0.943553	1.22488	0.979798	1.11828	1.02961	1.2651
								1.45381	2.09155	1.50467	0.722018				0.684196	1.14423	0.928812	1.6084			0.979749	1.35606		1.21157	0.952654	1.0172
								1	1.24703	1.59836	1.06643				0.909663	0.934689	2.02011	1.08169			0.930785	1.67476		1.17059	0.81994	1.07421
								0.896514	0.75187	1.55973	0.725346				1.02004	0.885047	1.59754	1.24855			0.983798	1.47934		1.09278	1.15229	1.00218
								0.586779	1.13213	1.69815	0.789482				0.891007	0.85942	1.56665	1.3023			0.760352			1.55962	0.982903	0.920722
								0.926317	1.46349	1.88769	1.33481				1.0747	0.91743	1.76735	0.952572						1.62945	1.05249	1.23806
								1.38421	1.29364	1.85423	0.856697				0.863788	1.53394	1.37207	1.025						0.913832	1.03848
								0.939096	1.57687	1.8713	0.570115				0.738285	1.31353	1.50176	1.23913							1.05031
								0.848641	1.24528	1.61238	1.0034				1.40348	1.37768	1.48882	0.951815							1.13757
								1.45644	1.06657	1.67099	0.883977				1.20648	1.41025	1.19462	0.834082							1.12889
								1.17404	0.990483	1.74715	1.24388				0.818088	4.04074	1.32245	1.19798							1.07251
								0.880758	1.74718	2.24152	1.16589				1.04615	3.05158	1.56413	1.42516							0.930116
								1.30875	1.17016	1.73394	1.10789				1.43849	1.30328	2.27156	1.46507		N=3	0.910258			1.23788	2.12283
								0.869492	1.05044	1.40456	1.04714				0.868751	1.33498	1.79158	1.16534			1.06736			1.22195	1.51495
								1.0762	1.60956	1.27631	1.25832				1.52764	1.31699	1.35023	1.72361			0.928759			1.29007	1.11308
								0.635356	2.02246	2.06587	1.36703				0.934314	1.14379	1.33687	1.30081			1.14824			1.35577	3.59415
								1.3797	1.65283	1.92698	1.32402				0.786241	1.65508	1.77612	1.07773			1.01204			1.63187	1.17028
								0.921926	1.49252	1.52016	0.921539				0.795166	1.0256	1.91137	1.06091			1.05963			1.37644	1.62525
								1.40838	2.07799	2.09486	1.98418				0.713276	0.919719	1.76778	0.977987			1.01279			1.74835	1.0993
								1.09721	1.26497	1.53364	1.21708				0.826769	1.49672	1.09684	1.13265			0.912329			1.66105	1.41483
								1.13796	1.69287	1.76779	0.889699				1.30249	2.08085	1.15253	1.26049			1.0181			2.0184	1.28238
								1.10315	1.25364	1.4572	1.12851				0.660637	0.934813	1.87717	1.27391			1.14226			1.80255	1.15111
								1.08643	1.40383	1.5498	1.91396				0.986423	1.06322	1.12612	0.995374			1.07187			2.13563	1.72797
								1.66597	1.21913	1.36359	1.71221				0.721737	1.31191	1.26124	1.22776			1.56815			1.26273	2.27107
								1.48972	1.91625	1.35813	0.945558				0.948965	0.883446	1.30221	1.50949			1.78366			1.88775	2.01664
								0.905009	1.35593	1.1257	1.05571				0.898488	1.14858	2.3903	1.71848			0.927153			2.59229	2.72973
								1.14826	1.65223	1.73427	1.06575				1.15151	0.991589	1.31346	1.84103			1.7086			1.9659	2.47427
								1.40618	2.51531	1.51698	1.01116				1.59176	1.07308	1.63006	1.59852			1.28291			2.58296	1.86294
								0.93447	1.1916	1.78955	0.985097				0.715705	1.07293	2.39361	1.18641			1.58223			1.46569	1.59567
								1.17461	1.21404	1.62702	1.2551				1.54606	1.44458	2.08844	1.5289			0.801734			1.65907	1.78101
								0.951466	1.34163	1.61873	0.741551				1.02913	0.882187	1.00243	1.5676			0.81996			1.31238	2.42397
								1.29887	1.2825	1.33339	0.600029				0.86343	1.14981	1.38995	1.5458			0.80525			1.55239	1.59966
								0.922771	1.19616	1.86143	0.851551				1.00599	0.932976	1.64459	1.46776			1.2106			1.31122	1.00904
								1.24971	0.984825	1.72329	0.872885				1.05961	1.05472	1.16429	1.66587			1.36892			1.28739	1.17435
								1.14542	1.20034	2.239	1.0884				1.1237	2.02039	1.89388	1.51838			1.45991			1.43019	1.40602
								1.19878	1.8171	1.78075	1.13116				0.882245	1.05042	2.00198	1.00836			1.00904			1.53578	1.4593
								1.03595	1.36528	2.13834	1.1857				1.05591	0.800403	1.75913	1.4484			1.1314			1.84576	1.23416
								0.982607	1.27046	1.62782	1.26772				1.10189	0.965223	1.69835	1.12449			0.906297			2.21678	1.10423
								0.962851	1.17594	1.371	0.941975				0.83655	1.01424	1.3387	1.23874			0.781331			1.29423	1.44625
									1.47537	0.949632	1.12826				0.967851	1.61818	1.63118				1.56068			1.6294	1.15275
									1.26377	0.911067	1.00958				0.850573	1.53713	0.921936				0.706189			1.22679	1.40911
									1.19152	1.45909	1.01622				1.19835	1.67153	0.941695				0.758786			2.47586	1.17684
									1.27334		1.01239				1.03861	1.29319	1.03356				0.917892			2.43724	1.30924
									1.22419		0.854672				1.30749	1.39937	0.98588				0.871903			1.71991	1.23416
									1.00804		0.825459				1.24536	0.967964	1.18012				0.984883			1.51203	1.46754
									1.78728		1.23163				1.2205	1.20058	1.06907				0.665961			1.46347	2.45542
									1.09496						1.36246	1.25978	1.40168				1			2.25609	1.70639
									1.58545						0.790453						1.66989			1.96742	1.23701
									1.71855						1.02873						1.59829			1.43676	1.59936
									1.58662						1.20676						0.844004			1.17712	1.69935
									1.39378						1.36495						0.89656			1.68387	1.20672
									1.5288						1.27518						0.643108			2.09267	1.37772
									1.43432						0.849804						0.794706				2.87927
									1.28663						0.833811										0.98041
									1.43875																0.969186
									1.29561																1.11492
									1.54508																1.11001
									1.4581																1.34451
									1.03227																1.16572
									1.52399																3.61016
									1.41891																4.34903
									1.58536																1.43007
									1.38231																1.26396
									1.37377																0.982835
									1.26127											N=4	1.31684	1.25705	0.818652	1.72635	1.53431	1.4647
									1.60383												1.19145	1.89395	0.560209	1.36685	1.34825	0.573327
							N=4	0.846	3.409	1.204	1.655										1.31711	1.28748	1.18285	1.79431	1.5768	1.39769
								0.928	2.294	1.357	2.113										1.62081	2.68109	1.00676	1.58746	3.1089	1.35342
								0.708	2.681	1.391	1.632										1.36104	1.38387	1.07667	3.26809	2.43013	1.53842
								0.732	4.493	1.209	1.453										0.757753	1.69506	1.25697	1.08246	1.74424	1.37863
								0.768	3.206	1.407	1.023										0.873953	1.47323	1.44066	1.04377	1.60245	0.965966
								0.452	4.469	1.358	1.059										0.878939	1.34322	1.15092	2.11536	1.64739	1.30026
								0.594	2.394	1.252	1.154										0.922355	1.70294	1.51022	2.0569	3.41945	1.22335
								0.878	1.495	1.202	1.175										1.13574	1.42282	1.09212	3.50976	2.33045	0.805725
								0.487	1.324	1.239	1.358										0.726801	1.42004	1.47985	3.40605	2.06226	0.887024
								1.243	1.112	1.621	0.929										0.460857	1.67549	1.13379	1.87982	3.17905	2.93106
								1.422	1.197	1.504	0.868										1.14478	1.64234	0.885897	1.61412	2.83694	1.16314
								1.251	1.849	1.454	1.041										1.23029	1.2533	1.3313	1.83513	1.54849	1.05774
								0.996	1.799	2.131	1.685										2.07391	1.40007	0.687481	1.65429	1.77291	0.879106
								1	1.599	1.517	1.771										1.28537	1.5122	0.828767	2.2576	2.16282	0.714777
								1.246	1.098	1.5	1.738										2.00377	2.54663	0.855689	1.77727	1.44531	2.16051
								1.304	1.141	3.012	1.291										1	1.79943	2.63293	1.58081	2.48596	0.90977
								1.157	1.951	1.72	0.854										1.45952	1.3662	1.39551	2.12676	1.51489	1.38668
								1.119	1.148	1.589	0.946										1.47406	1.37072	1.03924	2.39089	1.74381	2.06338
								1.171	1.338	1.277	1.065										0.984306	2.72456	0.781678	1.94881	1.48945	2.20354
								0.741	1.376	1.879	1.091										0.804821	3.05746	1.32447	1.57294	1.57627	1.89901
								0.697	1.305	1.157	1.024										0.702672	4.18179	0.970652	2.14404	2.38662	2.00655
								0.925	1.276	1.221	0.94										0.604796	1.49875	1.40583	0.969263	2.72911	1.59145
								1.348	1.462	1.175	0.998										0.654098	0.891806	1.09814	1.02068	1.79857	1.22693
								1.558	1.124	1.095	1.09										1.62415	2.23777	1.03517	1.03132	3.08073	1.10448
								1.662	1.175	1.196	1.043										0.789867	1.52742	1.15765	1.08763	1.74988	0.809395
								1.378	1.327	1.389	1.021										0.772968	2.52729	1.1444	0.983128	0.953566	2.41324
								1.638	1.288	1.219	0.785										0.785749	2.37981	0.694467		1.03096
								1.478	1.268	1.094	1.638										1.05384	1.75251	0.897378		0.878988
								1.673	2.602		1.771										1.06793	1.70114	0.711044		1.40125
									1.032		1.45										0.791206		0.905552		1.3756
									1.163		1.457										0.638646		0.940434		1.32053
									1.961		1.16										1.21565		0.946117		1.29537
									2.261		1.115												1.21446		1.24535
									1.564		1.196												1.06731		2.36522
									1.824		1.307														1.89501
									1.634		2.134
									2.564		2.003
									1.732

## Sheet: Figure 4
Figure 4
Figure 4A	N=2~3					Figure 4B	N=3					Figure 4C	N=3					Figure 4E	N=2~3
	si-Cont+GFP	si-Rad50+GFP	si-Cont+GFP-RNH1	si-Rad50+GFP-RNH1			N1	N2	N3	Total			N1	N2	N3	Total			N1	N2	N3	Total
total #cell counted	183	150	114	142		# fiber counted for each independent experiemnt	105115114112	104102115114	102103106107	311320335333		# fiber counted for each independent experiemnt	117135119124	113112114130	119107115118	349354348372		#cell counted for each independent experiemnt	43,46,40,41,49,48	81,69,59,63,81,50	40,55,53,52,0,0	164 ,170,152,156,90,98
						Raw data- Lenth of CldU track (um)	si-Cont	si-Rad50	siCont + IR	si-Rad50 + IR		Raw data- Lenth of CldU track (um)	si-Cont	si-Rad50	siCont + IR	si-Rad50 + IR		Raw data-#Mre11-bound replication sites per cell	GFP	GFP-RNH1	GFP + PlaB	GFP-RNH1 + PlaB	GFP + HU	GFP-RNH1 + HU
Raw data- # PLA foci per nucleus	si-Cont+GFP	si-Rad50+GFP	si-Cont+GFP-RNH1	si-Rad50+GFP-RNH1		N=1	7.98	1.822	5.262	9.066		N=1	11.4	8.108	6.981	6.064		N=1	0	0	1	0	4	2
N=1	1	7		1			4.174	4.896	3.088	7.081			9.562	4.049	4.717	2.453			0	0	6	0	0	0
	0	10		4			12.874	1.462	8.16	5.286			3.677	1.848	9.057	2.855			0	0	7	0	1	0
	0	4		0			4.17	1.632	3.626	4.926			8.827	5.699	10.189	4.92			0	0	3	0	11	9
	1	4		2			7.799	4.728	9.61	3.808			5.518	2.206	7.925	4.721			0	0	0	0	1	6
	1	5		0			6.349	2.357	5.262	1.813			6.812	3.211	9.813	5.475			0	0	0	0	0	0
	3	7		1			7.816	1.813	7.436	3.626			10.849	3.39	10.945	7.368			0	0	0	2	1	0
	3	7		1			9.793	1.813	11.792	2.027			12.685	3.861	12.865	3.019			0	0	0	0	0	4
	1	1		1			8.721	3.083	6.709	2.294			4.412	3.493	3.019	3.019			0	0	1	0	1	3
	0	1		1			13.418	2.357	4.926	11.114			7.363	3.861	8.876	2.83			0	0	0	0	1	3
	0	2		3			7.074	0.907	5.814	6.176			7.54	6.619	7.736	4.938			0	0	4	0	0	2
	1	5		0			8.53	7.074	8.756	3.808			10.861	5.151	2.295	2.642			0	0	5	0	2	1
	0	4		0			6.709	5.828	2.545	1.632			7.538	4.049	6.238	15.473			0	0	15	0	1	3
	0	5		0			2.545	9.612	6.024	2.901			6.989	5.699	6.615	3.774			0	0	2	0	5	1
	0	6		0			5.077	3.822	9.832	6.538			4.6	5.335	3.401	7.361			1	0	7	0	4	0
	0	4		2			2.72	1.466	6.544	2.726			6.619	2.947	5.475	3.019			1	0	1	0	1	2
	0	7		2			5.262	2.189	3.454	7.074			11.399	3.498	5.664	2.453			0	0	2	0	9	0
	0	1		0			6.89	5.457	4.726	2.183			4.232	6.437	6.229	3.962			0	0	9	0	1	0
	1	1		0			10.364	3.999	3.454	3.445			11.037	1.838	4.906	6.041			0	0	3	0	0	5
	1	6		0			6.729	3.818	2.008	9.617			10.505	4.244	7.736	6.05			0	0	3	1	2	6
	3	4		0			2.545	3.818	3.09	6.528			3.682	2.6	6.226	10.393			0	0	0	0	3	2
	1	5		2			5.09	2.363	3.459	1.642			7.547	3.682	8.681	6.44			0	0	0	0	1	0
	0	7		1			12.192	4.016	4.73	2.357			5.518	3.309	6.038	5.664			0	1	0	0	1	0
	0	4		3			5.82	2	3.09	3.993			13.789	6.262	6.229	3.585			0	1	0	0	3	1
	1	8		2			2.727	4.016	3.09	6.165			14.893	7.356	5.286	2.075			0	0	3	0	4	0
	0	6		2			8.189	1.091	2.733	6.538			7.94	2.942	4.151	6.064			0	0	0	0	0	3
	0	4		0			11.277	7.456	2.181	5.258			6.805	2.574	7.17	3.774			0	1	2	0	4	0
	2	7		1			6.736	1.636	3.999	5.443			4.228	5.151	5.286	4.92			0	0	3	0	3	5
	1	2		3			5.275	2.727	4.367	6.357			3.695	2.58	10.958	3.962			0	0	1	0	1	1
	1	2		0			4.545	2.552	4.185	2.72			9.928	4.596	4.564	4.909			0	0	1	0	0	1
	1	2		1			6.365	3.822	5.103	9.791			9.744	3.33	4.717	6.615			0	0	6	0	5	2
	1	1		1			4.367	8.001	9.273	3.445			5.151	4.228	5.673	4.376			0	0	0	0	1	1
	0	3		1			9.089	2	6.01	4.533			5.883	2.397	4.151	1.509			0	0	1	0	0	9
	2	3		1			5.09	1.273	7.092	7.978			5.886	2.947	8.133	2.075			0	0	1	0	2	1
	0	3		2			3.272	2.909	7.635	4.17			8.292	6.254	7.925	1.896			0	0	3	0	1	3
	1	0		3			7.644	2.727	11.089	4.537			9.744	4.78	2.83	2.642			0	0	6	0	2	2
	1	4		2			4.545	3.454	3.09	2.901			6.805	6.078	4.544	4.356			0	0	11	0	0	0
	0	6		3			6.729	1.454	6.726	4.352			6.805	5.528	4.528	7.18			0	0	0	0	1	5
	0	3		0			6.484	1.818	4.363	3.808			8.827	3.865	3.962	4.168			0	0	0	0	20	2
	1	4		1			7.595	3.277	6.404	4.352			3.695	6.629	5.66	3.792			0	0	2	0	1	0
	0	6		0			3.523	6.729	6.554	1.995			3.314	4.045	2.453	7.17				1	1	0	8	0
	0	6		4			5.559	2.181	5.09	6.53			19.326	4.232	5.098	3.585				1	1	0	1	0
	1	4		2			6.862	9.998	6.181	7.253			9.929	4.794	3.585	2.295				0	2	0	0	2
	0	6		3			8.335	2.545	3.272	2.183			11.228	4.061	4.717	4.721				0	0	0	1	5
	1	2		4			3.523	4.367	6.365	7.986			8.658	5.151	3.401	3.585				0	0	0	13	0
	0	2		1			5.003	3.454	3.64	4.537			9.01	4.794	6.226	9.263				0	2	0	9	0
	1	1		1			2.415	2.545	5.272	3.083			6.437	1.838	4.528	6.418				1	2	0	4	0
	0			1			8.342	1.636	6.183	1.269			8.459	2.58	6.041	1.698				0	2	0	14	4
	0			2			4.815	4.181	4.185	5.106			7.538	3.125	4.532	2.453				0	1	0	0
	1			8			5.556	3.818	2.552	5.077			9.76	1.482	5.094	3.401				0	0	0
	0			2			3.333	4.545	7.999	2.72			4.812	2.214	2.084	6.606				0	0	0
	1			0			8.519	1.285	3.459	3.989			10.297	2.418	2.272	1.698				0	1	0
	0			2			1.481	1.636	5.09	2.027			8.457	5.883	4.717	3.774				0	0
	0			1			9.082	2	7.453	3.083			4.596	1.665	8.122	6.792					3
				1			2.253	3.277	9.636	4.718			7.724	3.33	11.888	1.509					1
				1			4.444	3.272	3.636	6.349			5.161	3.309	4.155	3.774		N=2	0	0	1	0	1	0
							3.148	1.818	11.095	1.813			10.336	3.309	6.418	5.286			0	0	0	0	0	0
N=2	1	7	3	12			4.63	2.931	2.733	4.356			10.665	2.6	2.075	5.849			1	0	0	0	1	0
	1	9	0	5			8.148	2.727	3.138	3.445			6.812	3.309	3.396	3.401			1	2	0	0	2	5
	1	13	3	2			3.354	2	10.18	6.893			7.73	3.695	8.304	2.642			0	0	2	0	0	4
	0	11	2	3			3.154	2.363	2.363	1.632			4.416	2.758	4.344	6.426			2	0	4	0	10	3
	0	7	4	4			2.963	1.273	4.908	3.284			17.123	4.049	5.472	8.868			0	0	5	0	6	0
	0	7	1	2			10.187	4.378	4.363	3.088			8.711	1.471	4.92	6.991			1	1	0	0	0	5
	1	14	2	3			5.383	2.545	4.378	1.282			8.275	4.611	5.849	1.509			0	1	0	0	0	4
	0	4	1	5			4.815	3.454	8.362	3.812			4.629	6.641	8.115	3.112			0	0	0	0	0	2
	3	9	1	3			5.014	1.818	2.914	7.618			5.335	4.232	6.792	1.509			1	0	1	0	0	3
	1	6	10	3			5.374	5.638	5.999	3.626			9.383	3.677	8.31	2.855			0	0	5	0	3	2
	0	6	5	1			1.667	3.999	5.638	2.357			5.148	2.58	1.509	6.415			0	0	4	0	0	0
	1	10	3	2			3.889	4.908	8.182	3.264			7.356	3.125	4.155	5.664			0	0	0	0	2	6
	0	6	0	1			4.815	1.636	6.181	3.083			5.335	4.596	6.991	1.698			0	1	7	0	0	3
	0	17	0	4			5.374	2.545	3.818	5.077			6.989	4.228	7.934	2.272			1	0	13	0	0	0
	0	7	2	1			7.41	8.728	7.274	5.443			5.335	4.412	5.66	1.437			0	2	0	1	1	0
	1	7	1	1			2.222	1.636	6.373	4.17			7.908	9.194	3.208	5.852			0	1	2	0	0	1
	0	6	2	6			2.593	2.727	5.454	4.382			7.547	3.39	4.168	3.401			0	0	6	0	3	2
	0	12	1	1			3.889	4.912	9.273	5.258			7.547	5.332	3.042	4.906			0	0	3	0	1	3
	0	14	0	5			6.854	2.914	7.453	2.357			9.055	2.758	5.098	5.286			1	0	3	0	14	1
	0	10	0	2			5.568	7.456	2.733	5.624			7.54	6.445	2.642	4.717			0	0	0	0	11	9
	2	13	3	1			5.198	2	2.727	3.626			13.054	2.574	4.717	3.208			0	1	2	0	2	0
	2	2	0	6			3.333	2.914	3.835	5.802			7.914	2.782	5.094	1.509			1	0	0	1	11	0
	1	6	0	0			6.492	4.908	3.818	4.174			3.865	3.493	6.44	5.286			1	0	2	1	9	6
	2	8	4	3			5.741	2	5.093	1.451			3.682	5.36	6.615	4.909			0	0	0	0	2	1
	0	9	0	15			3.889	3.818	5.09	3.083			9.56	4.6	6.604	6.426			1	2	3	0	1	2
	0	16	0	1			9.822	2.571	8.032	8.522			6.254	4.596	5.475	2.83			1	0	7	0	2	0
	1	13	0	2			1.852	2.181	8.909	2.357			5.515	3.125	3.025	1.896			0	3	0	0	0	7
	0	12	3	5			4.259	2.909	4.545	6.711			2.942	7.558	3.396	3.585			1	0	0	0	0	0
	0	14	3	0			8.335	3.454	3.818	3.269			9.806	3.878	11.322	10.945			0	0	2	1	1	1
	0	10	1	0			3.704	4.726	3.818	2.72			8.825	5.148	5.098	3.019			0	0	0	0	3	1
	0	3	2	4			6.299	2.181	4.185	4.367			6.812	3.125	7.368	3.585			0	0	1	0	0	2
	0	3	3	0			9.121	2.37	7.453	4.714			2.764	2.942	6.792	3.967			0	2	1	0	1	4
	3	10	2	2			2.222	2.545	11.636	5.262			6.802	2.206	1.887	5.094			0	0	0	0	0	7
	0	5	2	2			6.111	3.277	4.545	7.436			8.643	3.493	4.906	5.108			0	0	1	0	1	0
	1	4	0	2			2.045	4.559	6.183	3.264			12.507	2.022	7.738	4.34			0	0	0	0	0	2
	0	5	0	7			3.519	2	4.181	3.264			6.812	5.151	3.774	10.377			1	0	1	0	1	1
	0	4	3				2.986	3.352	6.181	8.711			6.805	2.237	5.094	5.664			0	0	0	0	2	4
	0	3	1				2.222	4.912	2.37	6.709			6.254	3.493	7.925	6.606			0	1	0	0	0	3
	0	12	1				6.114	3.09	1.636	7.805			6.989	6.445	5.852	1.887			1		1	0	0	1
	1	22	1				4.815	1.636	6.002	2.176			8.825	2.758	10.176	6.606			1		0		1	1
	0		1				3.523	4.185	2.363	3.083			7.538	1.665	6.606	4.151			0		3		0	0
	2		1				3.148	2.727	3.459	3.993			4.596	5.335	3.208	6.795					2		0	0
	0		1				2.407	1.454	4.73	5.802			6.445	1.838	3.23	2.836					4		1	2
	1		1				3.333	5.275	6.765	10.337			4.6	1.655	4.717	2.084					0		1	5
	1		0				4.074	4.378	6.373	1.632			9.378	3.682	3.042	1.698							0	1
	0		0				3.708	9.635	6.918	3.083			10.31	3.861	7.934	11.134							5	1
	1		2				4.259	2.363	8.362	6.55			9.009	1.287	3.396	3.774							13	1
	2		0				6.677	2.363	3.277	4.718			7.925	2.58	6.041	5.664							0	7
	1		0					1.273	9.46	8.162			5.161	4.994	6.606	3.396							1
	3		1					1.091	4.545	7.816			8.281	3.174	6.792	6.606							5
N=3	0	0	1	4				3.09	4.397	2.357			7.046	4.228	3.774	2.075							4
	2	3	0	0				1.091	3.822	2.357			7.908	3.536	8.31	4.002							0
	2	6	1	15				6.729	5.635	2.003			8.827	7.073	4.151	3.962							1
	0	6	1	7				4.363	11.816	1.822			11.952	4.977	5.485	8.698							0
	3	10	1	5				2.733	2.931	9.066			7.594	6.477	6.615	6.44							9
	1	8	0	9				2.008	7.819				8.872	4.244	7.934	2.264							0
	1	3	2	3				5.09	2.181				9.744	1.482	2.453	3.967							6
	0	5	1	7				4.726					3.677	3.969	8.491	1.709							3
	0	8	2	8		N=2	9.451	6.991	7.38	2.642			9.009	4.232	7.934	3.962							0
	1	4	2	12			8.687	3.792	2.453	8.681			4.428	3.512	3.019	3.401							1
	1	11	0	7			6.792	1.887	5.852	7.736				4.6	7.547	4.376							0
	1	6	0	0			2.648	5.485	9.442	5.66				5.543	3.778	3.208							4
	0	4	2	3			6.226	6.991	10.016	6.226				1.482		5.849							10
	2	2	1	4			9.245	4.532	2.855	4.92				2.812		2.453							1
	1	5	0	8			9.088	2.453	5.852	3.792				8.164		10.755							4
	0	3	0	1			8.321	4.92	12.476	3.59				4.794		3.967							0
	1	4	0	4			4.532	3.443	4.938	3.208				2.031		3.208							0
	0	3	0	1			7.547	5.861	2.83	1.321				3.57									2
	1	2	0	0			10.232	5.475	8.681	2.83				8.658									2
	0	5	1	2			5.485	4.732	3.962	3.967				2.6									0
	1	3	1	4			8.868	1.132	5.094	3.401				5.151									0
	5	4	1	3			5.108	4.34	4.356	4.34				6.529									0
	0	2	0	1			2.272	2.886	9.064	5.475				3.75									0
	1	2	0	1			4.626	3.042	1.509	3.56				5.625									0
	1	2	0	3			8.122	4.155	3.774	4.151				1.838									0
	1	12	0	1			3.208	3.019	6.226	4.906				4.629									4
	0	9	0	2			14.171	4.938	7.55	6.041				3.498									8
	2	10	1	2			5.849	3.396	6.041	8.304				3.174									0
	1	2	1	4			5.108	5.108	1.896	3.59		N=2	3.722	2.407	3.893	6.484							1
	1	2	0	3			5.286	3.778	5.126	6.606			2.963	2.963	4.444	4.829		N=3	2	1	0	0
	1	1	1	0			3.396	5.958	6.981	7.209			5	3.354	7.076	5.37			0	0	13	0
	1	3	0	3			2.453	4.151	3.98	2.642			5.753	4.633	5.559	6.505			1	0	1	0
	3	5	0	4			6.229	4.356	6.991	3.112			8.889	2.619	3.354	5.188			1	5	2	0
	1	3	1	1			6.816	3.59	11.516	3.774			6.364	3.519	8.521	7.222			0	1	4	0
	0	4	0	3			6.229	6.604	7.736	3.59			5.421	3.893	2.619	3.708			0	1	0	1
	0	3	2	4			4.376	1.148	4.155	5.472			5.014	2.593	6.667	1.852			1	0	1	2
	0	4	1	9			3.401	4.155	5.094	6.606			4.078	5.929	4.263	2.222			0	0	12	1
	2	3	2	3			9.253	4.405	13.041	4.564			7.857	2.963	7.417	6.731			1	1	1	4
	0	3	0	1			10.796	4.155	8.31	5.852			2.415	1.481	7.787	6.484			0	1	0	3
	2	3	0	1			11.511	3.967	2.295	6.484			8.333	2.407	4.259	5.568			3	0	2	2
	2	1	1	3			2.264	10.86	5.283	2.482			6.854	3.708	3.333	5.788			1	0	0	0
	0	5	2	4			4.376	3.257	8.876	2.453			5.744	2.963	10.747	4.078			0	1	0	2
	2	1	0	4			6.415	4.155	8.304	5.485			4.295	1.296	6.852	3.148			2	0	1	0
	1	2	2	0			6.615	2.264	4.721	5.501			9.076	1.481	3.148	2.784			3	0	1	6
	2	5	1	0			4.938	1.887	5.313	3.59			5.185	0.741	2.651	3.704			0	0	2	4
	1	8	1	2			6.615	4.189	7.547	4.151			4.815	1.861	3.722	4.815			0	2	10	2
	2	2	1	3			6.226	4.721	1.698	2.701			8.527	1.852	8.704	4.112			0	0	1	0
	0	3	2	5			7.045	2.83	4.528	10.796			3.234	1.667	3.889	1.677			2	0	1	0
	0	5	0	2			5.996	4.528	8.679	6.418			4.045	3.519	4.444	2.599			5	3	6	1
	0	2	2	0			8.192	3.019	3.59	3.967			3.519	3.708	8.889	6.108			0	0	5	1
	0	3	0				10.113	2.648	12.459	8.321			4.633	5.788	8.333	5.374			0	1	3	0
	1	2	0				11.516	1.623	7.361	5.094			4.829	3.148	8.335	3.379			0	1	17	4
	2	6	0				3.019	3.208	5.475	3.396			4.275	3.523	7.225	5.768			0	1	10	1
	0	0	1				5.852	4.528	6.041	9.247			4.903	5.45	3.889	8.537			1	2	1	2
	1	1	1				6.415	5.108	4.92	3.778			4.444	2.599	5.003	4.479			8	0	1	0
	1	0	1				8.679	3.443	6.604	5.849			4.818	3.959	7.232	8.017			10	2	0	0
	2	2	0				7.736	1.896	3.98	1.887			5.185	2.963	5.556	5.421			0	1	4	0
	3	3	2				11.132	2.46	6.041	2.83			13.749	7.407	4.63	5.753			0	0	1	0
	0	4	4				5.852	3.443	5.66	3.071			2.407	2.045	5.188	5.788			1	0	1	0
	0	0	0				7.17	3.401	3.042	1.698			4.829	3.148	4.074	4.818			3	1	2	5
	2	2	2				4.938	2.886	8.133	4.721			6.547	1.296	4.63	4.295			0	0	10	0
	0	0	0				9.481	3.019	5.485	5.108			3.959	2.111	4.444	7.417			0	0	12	0
	0	0	0				8.005	7.38	2.83	4.732			4.091	5.741	7.428	3.154			1	2	1	0
	3	2	2				8.681	3.585	3.605	3.962			5.215	4.633	11.668	8.333			0	3	0	0
	2						7.557	9.064	5.689	8.87			2.599	3.333	6.299	2.784			1	1	14	3
	0						4.532	4.34	3.962	6.426			4.275	3.148	5.556	5.741			0	1	8	0
	1						8.302	3.401	4.92	6.064			8.366	4.63	4.444	5.556			0	0	0	0
	1						3.213	3.213	7.925	6.981			8.15	3.704	2.407	9.637			0	1	0	0
	2						4.717	4.528	9.451	2.83			9.104	4.63	12.779	4.091			0	2	0	1
	1						4.344	3.025	8.886	5.71			2.471	5.741	2.963	3.538			0	0	1	0
	0						6.984	5.296	7.557	5.313			8.366	2.599	3.722	4.847			1	1	1	0
	3						6.459	6.05	3.23	5.673			11.505	3.523	3.519	1.852			1	1	3	3
	3						5.296	3.774	3.025	7.773			8.521	2.037	6.667	2.407			3	1	8	0
	3						6.7	3.792	10.581	2.084			6.854	3.523	11.667	2.415			4	2	0	0
	3						2.648	2.453	3.962	0.962			4.644	3.704	5.952	7.49			0	0	0	0
	4						8.9	5.66	5.849	5.283			3.338	3.519	2.593	6.111			2	4	3	3
	2						6.226	6.229	4.909	2.109			5.185	3.538	8.527	5.37			1	0	0	1
							7.368	2.83	8.687	6.272			4.818	3.333	1.667	2.407			0	0	3	4
							3.962	3.962	11.9	7.368			6.299	4.63	1.677	4.078			0	0	4	0
							7.793	2.264	5.313	4.963			6.862	2.593	1.852	4.259			0	0	0	1
							12.27	2.648	2.482	6.792			10.027	3.148	3.889	4.829			1	0	1	0
							8.868	1.132	5.852	7.557			4.644	5.952	6.505	11.667			2	0	13	1
							6.226	0.943	8.712	4.721			6.505	2.23	3.893	8.735			2	1	0	5
							3.967	4.564	3.585	1.321			7.059	6.114	5.926	5.122			0	2	1	1
							7.004	5.664	5.664	4.751			5.929	2.415	2.045	2.037			0	0	1	0
							12.843	1.334	6.792	9.669			4.259	2.222	5.744	3.17			1	0	0	2
							5.485	4.405	10.761	7.172			2.037	5.744	3.69	8.175			1	2	8	2
							4.532	1.698	3.396	3.585			6.122	3.538	5.605	5.188			0	0	11	1
							2.648	2.855	4.168	6.229			8.704	6.481	2.784	7.787			1		17	1
							5.126	2.075	3.962	6.229			2.222	2.963	7.965	11.487			0		5	2
							4.721	2.648	10.028	6.834			3.519	6.505	5.556	5.383			2		4	4
							4.528	2.642	4.717	5.283			5.556	4.078	2.222	4.112			0		5	3
							5.108	3.396	7.96	3.967			5.374	3.104	6.296	2.802			2		5
							7.004	7.18	4.751	7.022			6.114	2.778	3.704	5.003			2		0
							5.876	2.642	6.05	2.83			4.263	4.633	5.198	4.815			3		9
							5.296	4.751	6.615	7.004			5.568	4.074	6.122	3.148			0		1
							9.819	5.108	8.698	3.663			3.523	7.407	5	9.63			1		0
							8.304	3.774	4.717	4.34			6.156	3.148	3.148	2.778			0		11
							6.795	7.96	4.532	11.511			3.17	3.704	4.818	2.415			0
							6.064	4.751	6.628	6.229			3.893	2.045	5.185	7.444			0
							4.906	3.163	3.585	3.585			5.926	4.63	6.307	3.889			2
							4.717	4.151	5.849	6.628			4.074	2.599	7.039	4.078			0
							7.779	1.887	3.962	1.896			5.937	4.263	4.259	2.593			0
							5.475	1.896	5.852	5.286			9.815	6.874	2.802	4.091			1
							5.852	1.698	5.673	4.906			11.858	6.136	2.963	2.407			1
							5.472	2.668	5.094	6.426			4.479	7.098	4.223	2.222			3
							5.66	4.34	5.108	9.554			5.568	1.667	2.599	2.222			0
							6.984	3.019	5.876	9.442			5.383	1.481	5.185	4.078			1
							4.751	1.521	5.485	3.962			2.969	2.407	3.154	1.667			0
							3.59	8.681	2.855	14.548			7.833	3.519	4.448	3.889			0
							3.792		4.168	5.283			4.259	6.852	4.275	10.185
							8.509		10.377	4.155			2.833	4.448	5	1.126
									6.041	6.606			4.818	2.222	8.333	6.854
									4.002	2.453			7.813	1.296	6.874	6.307
									4.528	7.557			2.599	2.928	2.593	5.374
									6.44	4.002			4.448	0.926	4.074	5.374
									4.34	3.816			6.677	1.111	4.63	2.778
									3.401	8.918			7.465	5.188	4.074	3.17
									2.83	3.59			3.519	5.559	5	3.154
									3.59	1.321			7.059	3.889	3.354	2.222
									3.417	2.075			6.481	1.861	3.704	7.225
									6.418	1.509			9.082	2.037	4.091	4.444
									6.795				9.815	2.037	4.644	5.741
						N=3	7.045	6.426	8.122	10.943			3.338	2.407	2.619	5.37
							6.628	5.296	6.604	5.296			7.039	2.778	10.562	4.074
							6.55	4.909	9.451	3.417			5.37	4.448	8.167	6.114
							7.757	1.698	4.721	4.376			6.321	2.037	3.17	7.225
							10.461	7.736	9.63	2.272			5.929	2.593	2.222	4.46
							4.732	3.774	4.155	1.709			4.815	3.704	3.17	2.778
							5.673	2.46	8.87	2.075			2.619	3.704	2.963	5
							5.673	3.585	5.098	2.83			3.148	3.148	6.667	3.519
							7.98	3.019	5.852	6.984			1.667	1.296	4.078	7.787
							5.337	3.962	2.453	5.852			5.185	3.148	3.519	6.505
							5.552	6.984	4.168	4.151			5.37	9.289	2.593	10.377
							4.717	2.272	4.532	2.453			5.937	2.222	7.41	2.045
							7.172	4.909	4.717	5.283			3.154	1.677	2.963	5.753
							5.738	4.168	4.344	6.226			6.299	3.889	5.185	3.889
							5.689	5.098	2.264	6.415			4.63	2.963	5.031	4.444
							7.547	5.283	3.967	4.532			3.708	4.259	3.708	5.185
							4.356	1.321	4.732	7.738			3.893	1.309	5.741	2.222
							6.143	4.151	6.604	3.208			1.852		2.07	5
							7.697	4.717	6.038	2.83					3.17	6.321
							8.168	3.605	6.415	5.849						5.583
							7.925	2.642	3.025	4.356						6.114
							5.286	4.721	7.927	2.084						5.768
							7.29	5.472	3.962	4.721						2.222
							11.509	5.094	3.962	4.909						4.448
							7.662	3.019	10.581	1.887						4.259
							5.475	4.528	5.286	3.042						4.074
							6.7	6.792	5.098	5.475						8.366
							8.712	4.732	9.442	3.396						8.148
							3.967	2.648	5.286	2.453						3.745
							10.969	3.071	1.509	2.272						5.188
							7.38	4.906	5.313	7.192						4.815
							3.042	2.642	5.849	5.286						3.17
							4.751	5.849	6.229	10.593						3.338
							4.168	1.887	7.925	3.967						6.209
							9.088	1.887	3.019	5.852						2.778
							6.795	3.778	3.208	1.698		N=3	8.303	6.982	9.449	7.169
							6.085	9.064	3.98	6.958			7.171	3.018	7.932	10.759
							3.585	1.896	6.606	2.83			8.866	2.452	5.688	6.794
							8.659	3.967	3.019	6.418			12.456	3.962	5.848	4.339
							3.257	2.453	6.226	7.738			5.093	6.613	5.474	11.698
							3.967	3.967	4.721	4.721			7.171	5.471	4.905	9.251
							8.22	1.698	7.927	4.528			4.15	2.075	5.688	6.603
							6.041	4.528	5.66	4.721			7.734	2.264	6.794	9.244
							4.356	3.778	4.155	1.79			7.367	1.896	3.589	5.848
							7.192	4.717	5.094	4.906			9.998	1.521	3.584	2.264
							6.418	2.264	5.673	10.064			1.886	3.584	4.343	2.641
							5.958	2.855	9.276	7.172			5.474	10.377	9.434	11.507
							6.459	3.778	3.967	2.517			6.791	5.663	4.776	3.207
							3.417	2.264	2.46	6.981			6.982	5.672	5.285	6.98
							2.886	5.475	3.396	1.321			9.251	1.886	5.848	8.866
							3.213	5.852	6.111	3.59			5.663	5.848	1.896	4.716
							5.098	2.109	7.606	2.264			8.866	1.509	3.207	7.169
							10.274	6.038	5.283	6.226			5.282	5.663	2.648	6.417
							8.379	2.264	10.016	6.064			8.3	2.075	2.295	6.605
							12.335	3.396	6.229	4.717			3.396	2.836	2.452	3.207
							3.23	4.544	8.304	5.66			5.659	1.321	5.663	6.794
							2.151	3.962	4.721	4.909			7.734	2.264	10.391	5.093
							4.92	1.698	4.777	3.585			5.474	1.886	3.792	4.908
							6.484	8.304	3.019	3.98			4.339	5.474	2.075	2.641
							4.532	4.34	3.401	7.17			9.81	4.15	5.663	6.603
							3.417	1.698	1.132	4.906			5.282	4.72	6.225	6.228
							6.7	2.83	3.605	5.283			6.225	3.962	5.285	7.548
							4.963	6.415	3.019	5.475			4.905	2.668	5.471	9.432
							7.98	10.943	3.23	2.264			8.309	7.171	8.868	13.772
							7.209	5.475	2.075	4.151			4.72	4.72	2.517	5.093
							7.209	4.344	4.405	3.59			5.093	4.716	1.886	7.169
							3.605	5.286	3.59	3.792			4.343	4.72	3.396	8.874
							4.721	5.126	7.568	4.34			7.546	2.641	5.474	3.589
							11.398	3.019	10.77	4.528			6.048	2.295	3.018	10.753
							4.851	4.909	5.283	3.585			3.207	1.886	7.169	9.434
							3.59	4.717	4.909	2.648			4.716	6.833	4.905	3.962
							4.485	2.453	3.443	3.208			3.401	7.169	6.98	7.171
							5.485	2.453	3.774	7.17			3.584	5.471	4.905	7.357
							7.002	2.46	3.019	2.83			6.414	2.264	3.018	9.055
							3.257	1.698	3.792	5.283			5.282	3.396	5.471	2.264
							2.109	6.238	3.792	4.155			6.228	5.471	2.452	3.773
							2.46	2.084	3.417	2.836			5.471	7.923	8.3	3.584
							6.604	8.113	6.628	2.453			12.075	2.46	7.003	2.264
							9.074	4.528	4.189	5.098			5.659	2.264	5.093	3.018
							3.98	5.472	4.219	7.18			8.866	1.886	3.584	3.778
							9.251	6.418	3.663	5.66			7.367	3.604	8.489	7.737
							9.771	8.304	2.642	5.475			10.943	4.75	8.112	5.107
							8.22	2.453	10.204	7.358			7.546	3.778	10.187	6.791
							6.111	1.887	9.639	4.717			3.778	2.272	4.355	4.716
							6.252	4.151	5.71	6.415			2.83	2.084	5.5	1.321
							5.126	2.453	3.962	5.849			5.285	2.075	0.943	5.471
							2.517	5.283	4.544	3.019			5.848	7.923	4.15	4.72
							6.615	3.208	5.852	1.887			4.905	5.851	6.225	2.641
							9.689	4.906	2.482	8.113			8.874	3.018	3.584	10.566
							6.407	1.887	5.91	4.303			4.908	3.018	6.603	7.925
							6.272	3.417	4.532	5.472			7.357	3.778	5.663	3.396
							11.023	5.66	3.401	6.604			5.093	4.731	4.15	5.093
							8.168	3.774	3.774	6.803			11.13	1.896	5.688	7.548
							4.938	1.521	6.064	4.751			6.603	3.778	1.886	3.396
							7.192	3.396	3.401	3.967			6.237	3.966	6.048	9.073
							6.816	1.132	2.83	2.272			3.018	1.509	3.778	6.613
							2.295	5.094	9.436	2.83			9.246	1.509	5.296	9.81
							3.071	3.208	6.415	5.958			4.339	5.093	7.925	6.791
							3.663	3.967	6.606	3.443			5.672	4.908	5.093	5.093
							8.252	6.226	2.264	4.151			9.063	3.792	3.396	3.018
							10.3	6.415	6.615	6.085			2.109	2.648	4.343	6.98
							1.374	5.286	4.189	4.938			10.754	3.401	4.15	12.262
								2.648	5.283	5.664			9.817	10.014	4.75	3.773
									8.681	2.482			8.489	1.698	4.343	3.962
									2.836	5.108			8.3	10.943	3.773	5.282
									5.475	4.151			6.037	11.136	7.737	3.207
										4.564			10.943	2.452	4.343	3.584
													8.729	4.339	5.474	3.584
													9.057	2.481	6.228	3.962
													7.923	2.641	5.5	3.584
													7.546	10.566	4.716	8.508
													6.791	7.178	5.663	3.018
													3.213	5.282	6.04	4.339
													8.678	4.343	6.414	9.623
													10.753	7.357	4.563	3.792
													6.414	2.075	5.471	4.339
													9.261	0.943	5.474	6.982
													4.905	1.886	3.396	6.225
													3.584	3.396	4.527	6.04
													5.523	4.15	6.228	3.589
													5.851	3.792	5.282	6.98
													6.98	6.414	4.75	4.543
													8.68	0.943	4.716	5.471
													13.588	8.866	2.084	2.641
													6.414	2.83	4.908	9.449
													9.104	5.672	3.966	11.885
													3.773	1.698	8.114	3.962
													2.83	5.663	10.948	8.303
													3.604	3.966	6.228	1.698
													3.396	4.15	10.768	10.377
													3.584	3.584	6.225	8.112
													5.851	3.773	4.527	3.773
													4.527	1.509	5.484	5.659
													9.81	2.641	5.097	4.15
													5.848	9.246	1.698	9.434
													7.546	2.075	3.979	2.452
													7.567	3.966	4.15	6.225
													7.171	2.452	4.75	3.962
													5.282	6.417	3.589	4.527
													8.303	3.778	7.923	2.46
													13.022	5.484	3.773	10.376
													4.905	6.237	5.848	6.605
													9.244		6.037	5.093
													7.357		4.527	3.207
													6.414		7.171	9.244
													3.792		6.605	2.075
													3.773		5.672	5.471
													4.716		6.037	6.98
													3.207		9.432	12.829
													6.414		6.228	3.584
													4.339			2.264
													7.555			3.401
													4.527			3.589
													3.962

## Sheet: Figure 5
Figure 5
Figure 5A	N=4						Figure 5B	N=3
	N1	N2	N3	N4	Total			S9.6 Fluorescence intensity (a.u.)
# nuclei/cell counted for each independent experiemnt	53,55	48,65	47,72	45,57	193249			No treatment				EtOH				4-OHT
								+/+	WT/WT	+/WT	+/H129N	+/+	WT/WT	+/WT	+/H129N	-/-	WT/WT	-/WT	-/H129N
							N=1	12.1	20.5	16	15.8	14.6	19	18.9	15	32.2	18	17	22.5
Raw data- relative S9.6 intensity per nucleus	DMSO	Mirin					N=2	16.2	17.3	19.6	15.8	13.7	15.6	15.6	19.8	28.5	15.1	15.8	15.9
N=1	2.01348	0.555828					N=3	18.6	13.1	16.9	17.9	18.5	13.3	11.9	14.6	36.9	11.5	12.7	14.9
	0.99268	0.776855
	1.33594	0.653272
	1.22257	0.576085
	1.47187	0.858595
	1.16232	0.924937
	1.15271	1.62306
	1.15269	0.667112
	1.16174	0.777826
	1.01981	1.03786
	1.07044	1.12122
	0.93204	1.17915
	1.62814	0.570069
	0.991615	1.21608
	1.46569	0.684822
	1.20476	0.783247
	0.696657	0.706926
	1.04989	0.953859
	0.620969	1.52163
	0.979911	1.76385
	0.932217	1.6109
	0.712347	1.72653
	0.774366	1.45516
	0.704035	1.02981
	0.833293	0.893918
	0.995077	1.33215
	0.883446	1.2882
	1.47972	1.1332
	1.01571	1.72137
	1.00796	1.7012
	0.840408	1.42586
	0.971595	1.5239
	1.50839	1.13284
	0.818191	0.84274
	1.25867	1.21467
	0.792073	0.927441
	0.991071	0.675378
	0.75708	0.754181
	1.36325	0.975669
	1.16528	0.846543
	0.658039	1.25017
	0.985311	0.738323
	1.44489	0.932067
	0.979151	0.946217
	1.53814	1.24475
	1.07657	1.02132
	0.923719	1.48861
	1.39719	1.13763
	1.48753	0.988667
	1	0.884757
	1.65136	1.67612
	0.997853	1.14756
	0.674018	1.16929
		0.587816
		1.61013
N=2	1.41294	1.29624
	1.32206	1.38504
	0.89343	1.46994
	1.32039	1.24358
	1.63741	1.28163
	1.06998	1.09751
	1.00825	1.91831
	1.02785	1.26632
	1	0.835138
	0.885327	1.29198
	0.687453	1.7566
	0.682272	1.46652
	0.87681	1.14233
	0.930147	0.981679
	1.08254	1.04287
	0.833097	1.07652
	1.06566	0.886903
	1.24624	1.45135
	1.31263	0.847703
	0.993388	1.12355
	1.39158	0.717388
	1.03374	1.13018
	0.979728	1.28994
	0.967614	1.15071
	1.09514	1.21636
	0.90175	1.19947
	0.855547	2.60614
	1.09371	1.57798
	0.729439	2.20879
	1.10826	1.47442
	0.747802	1.73735
	1.32754	1.44691
	0.587349	1.50781
	0.961475	1.51358
	0.972542	1.13819
	1.14691	1.21804
	1.09992	0.989182
	0.976751	1.10813
	1.64728	0.7412
	0.873061	0.882106
	1.18814	0.936208
	1.19073	1.95916
	0.783386	1.58823
	1.19646	1.63533
	1.15978	1.41551
	0.747536	0.712401
	0.913799	1.17477
	0.880084	1.05788
		1.24951
		1.51817
		0.830895
		0.709281
		1.54309
		1.3856
		1.10757
		1.42978
		0.96021
		1.70806
		1.73927
		1.78136
		1.66636
		2.05786
		1.45947
		1.77659
		1.65914
N=3	1.35993	0.705198
	0.57137	1.2305
	1.05413	0.831333
	0.613817	0.685414
	1.02536	1.11251
	1.02546	1.06238
	0.785851	1.02229
	0.906353	0.803279
	0.767645	0.785787
	0.995311	1.04451
	1.21668	0.839708
	1.05314	0.665397
	0.745288	0.600859
	1.14679	0.582019
	0.649649	0.845998
	0.822363	1.17985
	1.43167	0.880356
	1.16168	0.805893
	1.18658	0.712911
	1.01911	0.85189
	1.12119	0.883045
	0.78191	0.810341
	1.06914	0.889432
	1.21667	0.785059
	1.05127	1.31397
	0.640621	1.26124
	1.35229	0.621398
	0.695378	1.35439
	1.18371	0.817203
	1.06205	1.0209
	0.968549	1.00769
	1	0.733336
	0.959638	0.641888
	0.669469	0.644139
	0.710509	0.692971
	0.594079	0.600985
	1.25291	0.779047
	0.970613	0.677737
	1.30581	0.856117
	0.632915	0.635137
	1.31029	0.617476
	1.29368	0.858925
	1.0311	0.795763
	0.835768	1.16644
	0.75001	0.792663
	1.51091	0.85987
	0.763156	0.855061
		0.767775
		0.729808
		0.829178
		0.809807
		0.626185
		0.717306
		0.782937
		0.698618
		0.819964
		0.866415
		0.555117
		1.05139
		0.682103
		1.16325
		0.673117
		0.75849
		0.778034
		1.14039
		0.769774
		0.772412
		0.854478
		0.805636
		0.867119
		0.916169
		1.00589
N=4	1.09622	0.805831
	0.811418	0.567611
	1.36489	0.427927
	1.21697	0.55736
	1.61371	0.767954
	0.906878	0.706056
	0.74805	0.928705
	0.880313	1.01406
	1.2281	1.233
	1.04361	0.657978
	0.79253	1.01318
	0.912551	0.916277
	1.33975	0.839068
	1.03104	0.976476
	0.743592	0.71848
	0.994707	1.23276
	0.838535	0.909796
	1.52282	0.556027
	1.0927	0.753299
	0.996818	0.58606
	0.803263	0.601574
	0.815738	0.674854
	0.893302	0.99304
	1.36319	0.471617
	1.15922	0.84297
	0.955349	0.875045
	1.22684	0.682197
	0.641241	0.996739
	1.16835	1.04097
	1.37994	1.18371
	0.733058	0.729527
	0.843317	0.813029
	0.762661	0.671047
	1.00895	0.628795
	2.03571	0.952058
	1.16975	0.528102
	1.17141	1.13664
	1.92682	0.858816
	1.35714	0.855074
	1.08767	0.805227
	0.869976	0.736644
	0.957445	0.654559
	0.86279	0.681588
	1	0.590577
	1.73509	0.65363
		0.640484
		0.653905
		0.93721
		0.96075
		0.732944
		0.61381
		0.993446
		0.859795
		1.10088
		0.791701
		0.686693
		0.766865

## Sheet: Figure 6
Figure 6
Figure 6A	N=3									Figure 6B	N=3							Figure 6C	N=4						Figure 6D	N=3~4						Figure 6E	N=3
	N1	N2	N3	Total							N1	N2	N3	Total					N1	N2	N3	N4	Total			Locus	IgG si-Cont	IgG si-Rad50	si-Cont	si-Rad50			Locus	IgG si-Cont	IgG si-Rad50	si-Cont	si-Rad50
# nuclei/cell counted for each independent experiemnt	75,74,88,71,54,73,52,91	47,38,47,38,40,47,32,39	48,36,37,42,63,54,72,66	170, 148,169,151,157,174,156,216						# nuclei/cell counted for each independent experiemnt	64,39,62,58,49,50	53,29,50,170,47,132	33,21,28,34,32,42	150, 89,140,262,88,224				#cell counted for each independent experiemnt	54,50,57	55,48,49	62,62,47	51,53,50	222213203		N=1	BTBD	0.01122	0.005072	1.84004	0.049055		N=1	BTBD	0.01122	0.005072	2.30812	0.329254
																										TFPT	0.015084	0.009263	2.50311	0.115742			TFPT	0.015084	0.009263	1.60559	0.157697
Raw data- relative S9.6 intensity per nucleus	si-Cont si-Cont	si-Rad50 si-Cont	si-NBS1 si-Cont	si-FANCD2 si-Cont	si-Rad50 si-FANCD2	si-NBS1 si-FANCD2	si-AQR si-Cont	si-AQR si-FANCD2		Raw data- relative S9.6 intensity per nucleus	si-Cont si-Cont	si-Rad50 si-Cont	si-NBS1 si-Cont	si-FANCM si-Cont	si-Rad50 si-FANCM	si-NBS1 si-FANCM
N=1	0.808	1.598	1.456	1.383	1.325	1.203	3.603	3.372		N=1	1.573	1.25	1.159	1.029	1.129	1.166		Raw data- #FANCD2 foci per cell	si-Cont	si-Rad18	si-Rad50					Locus	IgG si-Cont	IgG si-Rad50	si-Cont	si-Rad50			Locus	IgG si-Cont	IgG si-Rad50	si-Cont	si-Rad50
	1.523	1.227	2.067	1.182	1.046	1.2	3.825	2.652			0.744	1.66	0.952	0.889	1.157	0.812		N=1	0	0	0				N=2	BTBD	0.00926576	0.013627	0.846344	0.155898		N=2	BTBD	0.00926576	0.013627	3.75216	0.394817
	0.924	1.384	1.396	1.397	2.313	0.99	3.649	2.325			1.53	1.756	1.491	0.821	1.128	1.022			0	0	0					TFPT	0.0081536	0.004535	1.04304	0.059666			TFPT	0.0081536	0.004535	2.74578	0.289829
	1.051	2.602	1.249	1.148	1.124	0.846	1.341	2.138			1.51	1.69	1.404	0.804	1.101	1.252			0	0	0
	0.965	2.408	1.359	1.248	1.195	1.006	3.485	2.769			1.387	2.451	0.959	1.029	1.424	0.976			0	7	0					Locus	IgG si-Cont	IgG si-Rad50	si-Cont	si-Rad50			Locus	IgG si-Cont	IgG si-Rad50	si-Cont	si-Rad50
	1.098	1.677	1.316	1.175	1.222	1.034	2.929	2.698			1.139	0.994	1.029	1.132	1.137	1.081			0	0	0				N=3	BTBD	0.005528	0.005402	1.34236	0.313639		N=3	BTBD	0.005528	0.005402	5.86439	0.725677
	0.844	1.358	1.319	2.089	1.629	1.068	4.358	2.19			1.272	1.842	0.992	0.925	1.281	1.012			14	0	0					TFPT	0.008518	0.046717	2.08114	0.269379			TFPT	0.008518	0.046717	8.98597	1.45378
	0.557	3.237	1.419	0.775	1.858	1.323	2.344	2.354			0.714	1.496	1.048	1.17	1.521	1.171			0	0	3
	1.491	2.11	1.3	1.17	1.767	1.165	3.908	2.731			1.213	1.217	1.119	1.206	1.646	1.026			0	11	0					Locus	IgG si-Cont	IgG si-Rad50	si-Cont	si-Rad50
	0.847	1.625	1.237	0.927	1.59	1.198	1.752	3.332			1.101	1.551	1.043	0.831	1.062	1.361			8	20	7				N=4	BTBD			0.739914	0.183342
	1.298	1.669	2.126	0.791	2.297	1.177	2.124	3.19			1.055	2.165	1.071	0.894	1.103	0.971			3	0	16					TFPT			0.603407	0.29381
	1.412	1.894	1.541	0.825	1.049	0.932	1.718	3.61			1.106	1.453	0.993	1.695	1.327	1.925			3	3	0
	0.953	3.134	1.543	1.341	1.213	1.856	2.589	3.743			0.748	1.6	1.468	0.927	1.661	1.406			0	0	0
	0.948	2.308	1.228	0.95	1.138	1.183	1.496	2.27			0.877	1.617	1.316	1.533	1.23	0.825			0	1	6
	0.23	1.702	1.848	1.139	1.225	0.946	1.904	2.885			0.766	1.476	1.048	1.335	1.115	0.975			0	0	0
	0.785	2.53	1.381	1.362	1.081	0.976	1.323	1.965			0.754	1.073	1.336	0.93	2.099	0.887			0	0	10
	1.651	2.635	1.776	1.238	1.032	0.936	1.995	1.816			0.892	1.308	1.135	1.186	1.041	0.843			0	0	0
	0.822	1.397	1.627	0.944	1.247	1.912	3.145	1.765			0.816	1.185	1.269	1.183	1.071	0.854			0	0	0
	1.603	0.961	2.246	1.572	1.001	1.687	1.539	4.278			0.747	1.344	1.851	1.549	1.304	0.693			0	0	0
	1.459	1.593	1.543	0.94	1.265	0.919	1.819	1.902			0.819	1.433	2.016	2.755	2.114	0.859			19	3	0
	1.136	1.878	1.548	1.121	1.344	1.433	2.44	2.301			0.843	1.391	1.318	2.301	1.457	0.983			0	0	0
	1.014	2.436	1.797	0.841	1.313	1.231	2.057	2.283			0.926	1.755	1.474	0.93	1.052	0.852			0	0	0
	0.768	2.41	2.16	1.459	1.197	0.918	1.807	1.837			0.842	1.425	1.494	0.957	1.136	1.115			4	0	14
	0.771	1.576	1.402	1.044	1.119	1.046	2.268	2.034			0.718	1.689	1.286	1.115	1.215	2.588			0	0	16
	1.121	1.302	1.334	0.826	1.183	1.097	1.955	1.974			0.682	1.445	1.552	0.97	1.132	1.153			9	0	19
	1.054	1.72	1.488	1.845	1.235	0.938	2.189	2.215			0.656	1.691	1.437	0.953	1.472	1.262			0	0	13
	0.792	1.844	1.965	2.25	2.046	0.948	1.397	1.987			1	1.095	1.26	2.137	1.753	1.541			0	0	0
	0.842	1.603	1.031	1.178	1.022	1.06	1.814	2.072			1.056	1.821	1.423	1.327	1.03	1.095			14	0	0
	1.345	1.861	1.982	1.066	1.53	1.488	1.915	2.713			1.091	1.049	1.402	1.425	1.215	1.277			12	8	0
	0.742	1.744	1.273	1.066	1.64	1.871	2.134	4.242			1.432	1.714	1.445	1.169	2.078	1.497			5	3	0
	0.983	1.543	1.239	1.141	1.036	1.297	2.416	1.968			1.122	0.959	1.423	1.719	1.249	1.396			0	2	0
	1.309	1.594	1.592	1.185	1.782	1.376	2.616	2.942			0.97	0.962	1.572	1.397	1.422	0.894			8	4	10
	1.596	1.658	1.61	1.306	1.531	1.356	2.172	1.686			1.388	1.617	1.225	1.014	1.57	0.876			9	0	4
	0.893	1.457	1.569	1.123	1.119	1.29	1.531	2.185			1.09	2.022	1.228	1.014	1.172	2.223			3	12	1
	0.972	3.085	1.801	1.289	1.35	1.414	1.67	2.143			1.297	1.378	1.668	1.218	1.165	1.207			0	0	0
	1.116	2.269	2.148	0.94	0.996	1.004	2.436	4.609			1.18	1.743	1.212	1.033	1.11	2.623			3	0	4
	0.965	1.145	1.929	1.009	1.038	1.79	1.117	3.71			1.026	2.132	1.33	0.966	1.122	1.277			2	6	0
	0.54	2.139	1.615	1.062	1.321	1.339	1.583	4.478			0.974	2.213	1.025	0.912	1.209	1.36			11	3	12
	1.109	1.946	2.237	1.187	1.308	1.294	1.529	2.972			1.048	1.928	1.27	0.948	1.757	1.317			0	0	3
	1.754	1.53	1.814	1.16	1.268	0.987	3.078	3.037			0.819		1.661	1.27	1.586	1.398			0	0	0
	0.859	1.717	1.725	1.177	1.554	1.643	2.116	4.367			0.97		1.456	1.04	1.181	1.42			0	6	0
	0.681	1.483	2.031	1.086	2.109	1.572	2.251	3.772			0.984		1.13	1.018	1.118	1.122			4	0	0
	0.737	1.441	2.05	0.939	1.072	1.011	1.438	2.361			1.022		2.137	1.047	1.285	0.903			0	0	11
	0.89	2.051	1.883	1.165	1.264	1.157	1.415	3.845			0.946		1.585	1.041	1.923	1.276			3	0	0
	0.759	1.209	1.522	1.307	1.163	1.104	1.779	2.453			1.064		1.07	1.663	1.977	1.473			0	1	4
	0.9	3.39	2.161	1.729	1.053	0.823	1.464	1.972			1.047		1.153	1.296	1.715	1.576			0	0	2
	1.186	1.752	2.128	1.399	1.22	0.885	1.727	1.968			1.1		1.277	1.463	1.859	1.341			2	0	0
	0.837	1.397	2.212	1.73	1.378	1.206	2.304	3.454			1.167		1.544	1.483	1.152	1.157			0	0	0
	0.764	2.251	1.762	1.504	1.835	1.209	1.808	1.669			0.777		1.003	1.563	1.167	1.428			10	0	0
	0.895	1.776	1.818	1.153	0.924	0.956	1.528	3.53			1.072		1.09	1.117		2.274			0	4	12
	0.676	1.737	2.319	1.293	1.314	1.686	2.327	3.698			0.885		0.959	1.105					0	0	0
	0.836	3.138	1.874	1.157	1.282	1.404	1.582	4.599			1.078		1.889	0.912					0		1
	0.954	2.256	1.432	1.69	1.546	2.144		2.789			1.37		2.049	1.06					10		0
	1.073	1.284	1.691	1.23	1.124	1.85		2.749			1.216		1.448	0.982					0		0
	1.15	1.423	1.557	1.986		1.163		2.704			0.846		1.481	1.036					13		1
	0.831	1.358	1.766	1.431		1.429		4.465			1.078		1.463	1.019							21
	0.475	1.759	1.719	2.201		1.352		2.301			1.184		1.332	0.922							1
	1.303	1.761	1.498	1.251		0.909		5.067			1.114		1.594	2.35							0
	1.274	2.497	1.355	1.421		1.935		2.743			0.849		1.501					N=2	28	1	1
	1	1.652	1.057	1.101		1.634		4.185			0.901		1.449						0	1	0
	1.414	1.717	1.468	1.093		1.242		3.246			0.967		1.153						20	6	0
	1.504	1.802	1.317	1.53		2.751		2.43			0.886		1.471						0	15	0
	1.217	1.804	1.389	1.405		1.172		2.358			0.699								30	1	0
	1.674	2.206	1.85	1.705		1.387		2.143			0.918								0	12	20
	1.16	1.021	1.125	1.521		1.403		1.821											11	23	11
	1.328	1.698	2.386	1.082		0.961		1.349		N=2	0.977746	3.58791	0.845759	1.81583	6.04198	3.8867			0	31	1
	1.129	1.249	2.23	2.695		1.354		2.595			1.43491	3.90267	0.782514	1.92866	2.12372	6.90248			23	0	43
	1.211	1.25	2.402	2.275		1.177		2.544			1.22232	7.87572	0.993779	0.937094	2.48716	4.09067			0	0	1
	1.509	1.023	1.731	1.764		1.131		2.75			0.864078	3.61277	1.55293	1.16437	4.20286	6.04846			0	0	2
	1.403	2.436	1.792	1.262		1.536		2.709			0.803721	2.32752	1.00686	1.26719	2.29693	0.979478			15	0	3
	1.158	2.145	1.48	1.421		1.298		2.877			1.16406	2.36977	1.62259	2.24381	2.38944	1.07845			0	2	4
	1.187	1.187	1.86			1.687		2.452			1.19326	2.20071	2.03526	1.6108	2.9722	1.56389			0	1	4
	1.158	2.06	1.459			1.383		4.455			1.02924	3.90513	1.97369	1.37402	5.97629	0.579181			11	0	1
	1.027	1.738	1.223					3.532			0.995752	2.35937	1.37211	2.19602	5.14269	0.858441			14	16	0
	1.216		1.208					3.087			1.28798	1.46535	1.57626	1.32944	4.21362	0.750261			9	18	0
			1.545					2.712			1.15639	1.38709	1.36905	1.22041	2.03158	0.70612			14	0	14
			1.173					4.5			1.40936	5.36146	1.5485	0.91803	1.42762	0.776562			23	1	0
			1.397					5.204			1.12935	2.31357	1.47475	2.58663	1.48632	0.786912			16	0	4
			1.78					3.984			1.02348	2.00382	0.91249	2.81101	6.33889	0.904717			0	7	8
			1.465					5.981			1.03141	2.31484	1.39991	2.95566	1.47128	0.7418			26	2	0
			1.649					2.062			0.981581	1.5585	0.839939	1.36953	6.08079	0.90893			0	0	0
			1.377					2.137			0.632468	2.55642	1.63125	2.16721	1.65369	0.435064			0	0	0
			1.524					2.021			0.647524	2.29743	1.56165	1.10986	2.22717	1.15339			10	1	12
			1.388					2.893			0.924988	0.515861	1.42495	1.39197	2.10481	0.749523			0	0	1
			1.254					3.103			0.954941	4.26311	1.00785	1.57678	2.45773	0.681007			0	24	0
								3.815			1.03446	6.07318	1.11178	1.89527	3.97331	1.96817			4	0	0
								3.152			0.94033	5.06854	1.39444	1.30014	0.613396	0.937072			17	0	40
								2.795			1	3.07564	1.15909	1.24711	1.88371	1.4695			15	0	1
								4.337			1.20034	3.0231	1.64865	4.97715	1.47683	1.50258			0	20	0
								3.313			0.795614	3.11171	1.6134	1.42975	1.47557	1.40922			14	0	0
								4.195			1.00283	3.66794	0.904799	1.76303	1.56641	0.947967			4	0	0
N=2	0.885	1.311	0.736	0.976	0.908	1.105	1.486	1.579			1.07469	2.95293	2.71578	0.927524	1.75074	1.05614			0	0	0
	0.981	1.38	0.758	1.302	1.157	1.177	1.624	1.387			1.18217	1.74287	2.84882	0.940167	4.77923	1.2977			1	1	0
	0.622	1.405	0.723	1.475	0.978	1.149	1.744	1.052			1.1701	1.97256	2.82424	1.5598	5.09573	2.22881			0	22	0
	0.547	1.269	0.823	1.1	0.705	0.791	0.91	1.527			0.972314		0.931612	1.69041	3.70837	1.22392			0	0	1
	1.055	1.171	0.804	1.14	1.709	0.691	1.07	1.097			0.954475		1.0723	1.68447	2.10057	1.05855			0	0	7
	0.887	1.386	0.763	1.323	1.335	1.161	1.142	2.272			0.681376		1.37983	1.38697	6.2	1.34888			45	0	0
	1	1.519	0.858	1.144	1.016	0.945	1.465	1.611			0.810814		0.941936	1.38719	1.74294	1.09456			33	0	0
	0.807	1.304	1.328	1.516	0.948	1.325	1.137	1.767			0.868256		0.862278	1.54265	4.55707	1.12913			45	26	0
	0.929	0.975	0.853	1.148	0.849	1.016	1.257	1.715			1.40298		0.656674	1.47842	2.46208	1.16018			16	0	10
	0.953	1.249	0.814	1.462	0.803	0.922	1.323	1.383			1.24168		0.512637	1.49523	1.67474	1.4922			39	4	8
	1.161	1.249	0.684	0.956	0.971	0.859	1.001	1.555			1.62245		0.688206	1.05444	1.60851	0.978225			0	0	0
	1.119	1.376	1.382	0.994	1.114	0.944	1.044	2.332			0.895413		1.38973	2.59777	1.88619	1.33573			0	0	0
	1.274	1.927	0.799	1.01	1.337	0.941	1.773	1.147			0.662955		2.53918	1.61334	1.68852	0.993395			0	0	0
	1.096	1.474	0.983	1.063	1.077	0.864	0.944	1.088			0.869358		2.62113	1.50781	1.49695	2.55151			3	0	5
	1.287	1.083	0.719	0.882	1.129	0.99	1.124	1.709			0.756284		2.64885	2.34834	2.07168	0.953668			2	0	0
	0.441	1.423	0.883	0.846	1.085	1.009	1.33	2.715			0.835488		0.786206	1.14261	1.8229	1.91197			4		13
	0.335	1.299	0.741	1.14	1.688	1.058	1.693	1.15			1.03941		0.599576	1.4702	1.7407	2.08418			0
	1.161	2.338	0.725	1.167	1.99	1.037	0.903	1.263			1.26726		0.460532	1.191	1.73163	4.62617			0
	1.277	1.852	0.674	2.137	1.657	0.749	1.366	2.452			1.39616		1.22769	1.68695	1.95248	5.22914			0
	0.779	2.028	0.99	1.678	1.464	0.726	1.405	1.629			1.23769		0.632926	1.06068	2.14684	1.23259			24
	0.868	1.788	0.795	1.204	1.64	1.105	1.362	1.407			1.37635		0.852033	1.8783	2.68129	1.28559			19
	1.11	1.369	0.771	1.203	1.707	1.764	1.421	0.528			1.24663		0.972066	1.57014		0.479142			30
	1.237	1.796	0.774	1.366	1.421	1.263	1.306	1.482			1.4619		0.848689	1.01117		1.21441		N=3	50	1	10
	0.867	1.4	1.06	1.626	1.599	1.094	1.189	1.744			1.12278		1.20031	1.94268		0.928723			8	0	0
	1.014	0.85	1.282	1.275	1.286	1.755	1.389	1.687			1.23033			1.69349		0.917119			38	0	0
	0.972	1.403	0.912	1.065	1.514	0.983	1.843	2.186			1.20682			1.75462		1.50437			0	14	3
	0.987	1.392	0.88	1.204	1.728	1.05	1.373	2.282			0.964758			1.39301		1.85169			0	0	0
	0.921	1.702	0.982	1.485	1.801	1.727	1.331	1.93						1.69083		1.86262			0	5	0
	0.804	1.468	1.088	0.963	1.346	0.636	1.577	1.793						0.91503		1.0352			28	12	12
	0.643	1.241	1.08	1.117	1.475	0.725	0.905	1.895						0.933057		1.32007			27	12	7
	1.045	1.257	1.804	0.875	1.005	1.275	1.059	2.873						1.55849		0.78421			33	10	5
	0.987	1.159	1.585	1.442	1.242	1.371	1.207	1.979						2.3027		1.43763			44	5	6
	1.054	1.045	0.793	1.557	1.219	0.85		2.293						1.04111		0.652357			2	0	0
	1.206	2.091	0.947	0.95	1.148	1.113		1.647						2.61005		0.46518			0	0	0
	1.057	1.999	1.037	0.93	1.187	1.486		1.612						1.61906		1.19759			0	28	0
	1.008	1.221	0.846	0.843	1.363	0.958		1.392						1.49617		1.05998			0	6	0
	1.018	1.066	0.59	0.958	2.048	0.683		1.468						1.47022		0.592383			0	17	0
	1.235	1.311	0.719	0.949	2.256	0.711		0.553						1.54734		1.07936			14	9	0
	1.235		0.751		1.755	0.878		2.532						1.37902		1.10988			2	14	0
	0.839		1.249		1.799	1.284								2.36048		0.805651			7	22	0
	1.079		1.118			1.152								1.1459		0.50975			18	21	0
	1.018		1.069			1.102								1.46547		0.709108			20	3	0
	1.152		1.098			1.141								1.50747		1.26774			8	3	0
	1.332		1.229			0.91								1.19449		1.5275			4	0	0
	0.964		0.886			1.273								1.67049		1.37065			8	0	0
	0.966		0.892			0.912								1.05985		1.78109			15	0	0
	1.241		0.96			0.993								1.86979		2.64079			16	0	0
N=3	0.876	1.493	1.009	1.394	1.902	1.809	2.32	2.985						1.55644		1.10572			25	17	0
	1.19	0.927	1.63	1.052	1.212	2.1	1.808	2.825						1.0134		1.29794			29	15	0
	0.98	0.999	1.127	1.137	1.432	1.645	1.681	2.398						1.94661		1.24937			5	11	0
	0.92	1.119	1.307	0.969	1.405	2.334	1.447	2.454						2.20347		1.54448			0	33	0
	1.271	1.169	1.462	1.194	2.428	2.7	1.956	2.161						1.88702		0.588094			0	11	0
	0.999	1.966	0.965	1.082	1.434	1.314	1.587	2.122						2.23255		1.02617			0	10	0
	0.886	1.119	1.587	1.066	1.349	1.446	2.558	2.613						1.72387		1.57204			0	2	0
	0.95	1.059	1.098	0.978	1.409	1.15	1.836	2.678						1.31396		1.65869			0	0	0
	1.065	1.094	1.25	1.136	1.233	2.576	2.276	2.057						5.34666		0.885181			0	7	0
	1.131	1.65	1.239	1.089	1.172	2.198	1.83	1.876						1.79515		1.07302			0	0	14
	1.019	1.141	1.056	2.035	1.198	2.428	1.601	2.382						2.11277		0.956292				0	15
	0.805	1.257	1.368	1.18	1.067	1.183	1.286	2.373						1.05108		1.10213				0	10
	0.893	1.459	0.848	1.171	2.849	1.237	1.673	2.326						2.59502		0.641719				0	5
	0.803	1.099	0.972	1.748	1.775	1.774	1.178	2.602						2.0212		1.14423				0	11
	1.082	1.143	1.278	1.737	1.924	1.549	1.65	2.014						0.97966		0.945788				14	7
	1	0.926	1.047	1.081	1.214	1.642	1.009	2.496						2.37892		0.850812				0	12
	1.133	0.961	0.825	1.422	1.46	0.939	0.856	2.532						2.46372		0.832323				0	19
	1.119	1.891	0.664	1.563	1.968	1.93	1.521	2.535						1.5006		0.781063				0	12
	0.846	1.666	1.271	1.901	1.605	1.294	1.018	2.681						2.88153		1.0671				0	17
	1.18	1.28	1.085	1.463	1.32	0.521	1.143	2.365						1.93353		1.22028				0	12
	0.854	1.229	1.343	2.006	1.211	1.298	0.923	2.47						4.9321		0.51968				0	3
	0.91	1.234	1.277	1.93	1.195	1.953	1.667	2.407						2.38635		0.727734				13	1
	1.713	1.752	1.606	1.951	5.506	1.901	2.705	4.582						1.63833		1.47527				1	0
	1.246	1.461	1.093	2.3	1.81	1.759	2.055	2.805						2.03282		1.2302				0	0
	0.885	1.152	0.994	1.979	1.94	1.618	1.752	2.822						1.29754		0.771571				1	0
	0.885	1.5	2.946	1.938	1.795	1.592	2.088	2.971						1.20307		1.36688				0	21
	1.201	1.454	3.164	2.198	1.694	1.818	1.537	3.252						1.38944		1.19451				3	22
	1.657	0.844	1.521	2.127	2.277	1.479	1.938	2.708						1.50091		1.27481				0	0
	0.74	0.998	1.394	2.865	1.792	1.536	2.077	2.458						1.49761		2.71079				0	0
	0.742	1.396	1.151	1.698	1.476	1.569	2.017	2.219						1.35062		0.722931				0	0
	0.864	1.997	1.109	1.221	1.942	1.561	2.138	1.03						1.29158		0.53712				0	0
	0.875	2.312	1.222	1.348	2.106	1.533	0.682	1.001						1.46919		1.47136				0	0
	0.833	2.041	1.492	1.602	1.608	1.401	1.909	1.175						0.836775		1.16748				0	0
	0.872	1.203	1.319	1.391	2.703	1.676	1.251	1.184						0.851415		0.670858				0	0
	1.008	2.199	1.759	2.171	1.837	1.451	1.1	0.997						1.39909		0.670858				0	0
	1.019	1.551	1.203	1.603	1.875	1.877	0.781	1.139						2.04887		1.46906				0	0
	1.016		1.503	1.702	1.959	1.858	1.211	0.911						2.35365		0.982606				0	0
	1.01			1.741	1.912	1.947	1.317	1.687						0.978773		0.920404		N=4	9	1	0
	0.961			1.902	2.181	1.962	1.193	1.099						2.77577		0.914004			3	0	0
	1.134			1.628	1.954	0.849	1.343	1.158						1.07306		1.00152			0	0	0
	1.187			1.371	2.239	1.008	1.483	1.177						1.74123		1.29154			4	3	0
	1.095			1.319	2.522	1.213	1.704	1.048						1.95689		2.32233			0	2	0
	1.047				1.49	1.325	1.347	1.05						2.39131		0.829411			0	1	2
	1.125				1.282	1.825	1.297	1.149						0.998817		0.898663			0	0	0
	1.141				2.28	1.656	1.617	1.191						1.87076		0.879871			0	0	2
	1.411				2.031	1.707	1.907	2.313						1.74584		1.23675			0	2	2
	1.371				3.372	1.55	3.309	1.165						1.59045		1.09138			4	0	5
	0.978				1.877	1.126	1.815	1.725						1.07615		1.34927			9	0	0
					1.587	1.562	2.939	0.98						1.16877		1.36205			9	0	4
					1.67	2.314	1.609	1.259						3.54101		1.4455			6	0	0
					1.684	1.128	1.802	1.451						2.71944		1.13193			0	0	3
					1.4	1.935	3.827	1.327						1.57606		0.781622			9	0	2
					1.548	1.403	1.141	1.101						0.62576		1.25749			0	0	0
					1.577	1.662	1.139	0.99						1.24155		1.38286			2	0	1
					1.353		1.226	1.257						1.40851		0.853928			7	0	2
					1.406		1.697	1.157						0.662462		1.11818			0	0	0
					1.142		1.727	1.105						1.24265		1.10102			0	0	1
					1.609		1.937	1.488						1.43785		0.851835			0	0	2
					1.678		1.769	1.259						1.26977		1.28965			4	0	4
					1.62		2.249	1.253						2.17621					5	0	3
					0.996		1.702	1.092						1.98953					14	0	4
					1.256		2.566	0.952						1.36063					5	0	0
					1.416		0.848	1.215						2.2119					0	0	2
							2.8	0.991						1.11343					5	0	1
							2.612	0.876						2.82146					0	0	3
							2.324	1.424						0.965521					0	0	0
							2.593							2.02835					30	0	2
							2							2.22098					22	0	0
							2.128							1.76555					2	0	7
							1.612							1.20762					7	0	1
							3.022							1.35901					7	1	0
							2.074							1.31185					1	4	0
														0.896254					0	0	1
														1.1436					0	0	8
														1.91668					3	0	0
														1.13329					3	1	8
														1.3923					0	1	1
														1.13681					0	0	0
														1.8512					13	0	1
														1.92573					0	0	5
														3.10528					1	0	0
														2.19762					5	4	1
														1.708					5	0	0
														1.82784					0	5	1
														1.03155					0	0	0
														1.01335					11	1	0
														1.03548					0	1	0
														0.93614					0	4
														0.857292						1
														0.756646						1
														1.23316
														1.08562
														1.34919
														1.40551
														1.28734
														1.31797
										N=3	1.11	4.217	1.6	1.905	1.104	1.674
											1.369	2.955	1.472	2.249	2.552	0.949
											1.76	2.886	1.539	1.998	2.295	2.391
											1.021	2.089	1.495	1.681	2.314	2.757
											1.065	4.065	2.786	1.253	2.065	2.644
											1.018	1.922	4.07	1.414	1.252	1.601
											1.168	1.901	3.839	1.354	1.129	1.482
											1.098	2.247	3.55	1.826	1.862	1.872
											0.852	1.908	3.766	1.371	1.277	1.742
											1.058	1.657	1.74	1.44	2.327	1.446
											1.024	2.086	1.868	1.466	2.2	1.493
											1.03	2.558	4.743	1.369	1.99	1.644
											1.031	1.953	3.607	1.31	1.448	1.404
											1.381	2.744	3.117	1.838	1.374	1.533
											0.856	2.914	1.623	1.812	1.345	1.717
											0.813	3.477	2.069	2.292	1.481	1.61
											0.871	3.279	1.974	4.223	2.332	1.408
											1.124	2.721	3.161	1.181	2.387	1.389
											0.601	2.597	1.871	2.748	1.526	1.413
											0.32	2.153	1.956	2.789	1.828	2.689
											1.107	3.094	2.521	2.58	1.857	1.807
											0.848		3.286	3.028	1.76	1.816
											0.71		2.628	2.761	2.903	0.869
											0.804		2.208	2.475	2.182	1.288
											0.822		2.118	1.971	2.654	3.202
											0.813		2.141	2.398	2.608	2.071
											1.032		1.806	2.845	2.756	1.384
											0.952		2.005	1.818	1.895	1.461
											0.942			2.175	1.863	2.002
											1.473			1.831	2.265	1.917
											1			3.253	2.213	1.834
											0.889			2.882	3.754	2.127
											0.719			3.092		2.615
														2.927		1.609
																1.609
																1.557
																2.55689
																4.15816
																2.88876
																2.62593
																3.23292
																3.69303

## Sheet: Supplementary Figure 1
Supplementary Figure 1

## Sheet: Supplementary Figure 2
Supplementary Figure2
Figure S2A						Figure S2B						Figure S2C	N=3					Figure S2D	N=3					Figure S2E	N=3~4
Uncropped blots						Uncropped blots							N1	N2	N3	Total			N1	N2	N3	Total			Locus	si-Cont + GFP	si-Cont + GFP-RNH1	si-Rad50 + GFP	si-Rad50 + GFP-RNH1
												# nuclei/cell counted for each independent experiemnt	25,27,29,27	52,69,60,79	27,37,28,27	104133115133		# nuclei/cell counted for each independent experiemnt	48,50,48,48	46,50,43,46	48,48,41,41	142148132135		N=1	BTBD	1	0.522571	1.60409	0.575937
																									TFPT	1	0.78058	1.97115	5.34526
												Raw data- relative S9.6 intensity per nucleus	si-Cont	si-Rad50	si-Cont+RNH1	si-Rad50+RNH1		Raw data- relative S9.6 intensity per nucleus	si-Cont	si-Rad50	si-Cont+RNaseIII	si-Rad50+RNaseIII
												N=1	0.623	1.039	0.611	0.57		N=1	1.50636	1.23442	0.940786	1.08006			Locus	si-Cont + GFP	si-Cont + GFP-RNH1	si-Rad50 + GFP	si-Rad50 + GFP-RNH1
													0.537	1.273	0.38	0.57			1.01774	0.800912	0.774219	1.09572		N=2	BTBD
													0.987	1.094	0.645	0.453			1.28203	1.71578	0.724108	0.824591			TFPT	1	1.1813	1.28225	1.34199
													1.571	1.211	0.36	0.746			1.05312	1.82088	0.767763	1.09729
													1.273	1.571	0.8	0.466			0.80498	0.865566	0.821529	1.39573			Locus	si-Cont + GFP	si-Cont + GFP-RNH1	si-Rad50 + GFP	si-Rad50 + GFP-RNH1
													1.044	1.686	0.622	0.547			0.895865	2.1797	1.06902	1.11325		N=3	BTBD	1	0.314077	1.32679	1.0557
													0.969	1.745	0.56	1.017			0.900205	0.789209	0.847211	1.29502			TFPT	1	0.959259	1.66002	0.988679
													1.01	1.263	0.562	0.856			1.86822	1.79829	1.10246	0.935121
													1.326	1.037	0.515	0.57			0.931714	0.946909	0.900232	1.11915			Locus	si-Cont + GFP	si-Cont + GFP-RNH1	si-Rad50 + GFP	si-Rad50 + GFP-RNH1
													1.11	1.896	0.604	0.669			1.5555	1.37895	0.851747	1.47587		N=4	BTBD	1	1.22717	1.29728	0.658155
													1.294	1.501	0.572	0.453			0.951784	1.90749	1.09067	1.04934			TFPT	1	1.74148	1.55316	0.999669
													1.401	0.989	0.814	0.348			0.873865	1.65504	0.883676	0.856174
													0.471	1.825	0.652	0.589			0.73502	3.15473	1.26282	1.06712
													1.59	0.785	0.886	0.347			0.943263	1.73237	0.961272	1.67016
													0.82	1.593	0.622	0.424			0.757744	1.03446	0.99999	1.01084
													0.777	2.046	1.185	0.873			1.3701	1.06712	1.08362	0.916827
													0.633	1.28	0.938	0.515			1.04462	1.67016	1.08835	0.956912
													1.623	1.929	0.67	0.362			0.708824	0.956912	0.828408	1.65672
													1	1.008	0.864	0.399			1.58825	1.01084	0.805505	1.18381
													1.418	0.927	0.589	1.022			1.35499	0.916827	0.983426	1.47685
													0.687	2.203	0.568	0.802			0.931497	1.65672	0.737871	1.64808
													0.499	1.817	0.905	0.668			1.06807	1.18381	0.720848	1.85857
													0.502	1.757	1.016	0.637			1.0379	1.47685	0.779531	1.23254
													0.865	1.502	1.037	0.745			0.878192	1.64808	0.758429	1.60275
													1.244	1.265	0.924	0.531			0.7462	1.85857	1.10346	2.33366
														2.393	1.226	0.703			0.790723	2.33366	1.08355	1.28736
														1.17	1.066	0.558			1.12716	1.60275	0.926294	0.80724
															1.027				0.804	1.23254	0.794827	1.93157
															0.868				1.14829	1.3771	0.878602	2.69045
												N=2	1.23	1.945	0.69	0.819			1.1174	1.15708	0.847175	1.21514
													1.408	1.15	0.717	0.902			1.04022	1.09844	0.787907	1.09844
													0.865	1.303	0.762	0.758			1.00554	2.69045	1.00806	1.3771
													1.174	1.227	0.69	0.621			0.830579	1.93157	0.748667	1.15708
													1.164	1.051	0.602	0.648			1.32117	0.80724	0.916447	1.03144
													1.126	1.991	0.725	1.103			1.35495	1.41336	1.1097	0.934588
													1.282	1.328	0.746	0.514			1.45721	2.04745	1.1147	1.30358
													1.338	0.918	0.665	0.651			1.1254	1.61909	0.910032	0.996085
													1.31	0.95	0.705	1.011			1	0.941087	1.13765	1.02982
													0.836	0.998	0.613	0.692			1.13407	1.38995	1.48957	1.24935
													0.976	0.935	0.823	0.94			0.936409	0.990127	0.904521	1.14299
													0.82	1.051	0.764	1.022			0.906976	1.41256	0.987816	0.956839
													0.792	1.023	0.742	1.014			1.10177	1.35638	0.815216	0.784064
													0.979	1.213	0.848	0.755			0.807567	1.33443	0.737089	1.70302
													0.758	0.979	0.835	0.843			0.862465	1.41486	0.857955	0.961581
													1.104	1.659	1.012	0.653			0.889408	2.14527	1.01695	1.8781
													1.146	1.567	0.848	0.653			0.837341	1.24743	0.928746	1.60296
													1.192	0.869	0.581	0.655			1.35165	1.30998	1.04869	0.969243
													1.337	0.984	0.536	1.13			0.805345	1.89501	1.21988	0.880408
													0.682	1.739	0.762	0.658				1.42591
													0.726	1.167	0.81	0.653				1.96161
													1.204	1.305	0.741	0.719		N=2	1.2021	1.46407	0.857482	0.965099
													0.856	1.296	0.67	0.708			0.894521	1.00267	0.7539	0.859709
													1	0.838	0.575	0.595			0.960958	1.11307	0.72354	1.32395
													1.151	1.219	1.224	0.63			0.79852	1.05502	1.29359	1.16389
													1.227	1.691	0.647	0.683			1.22574	2.11101	1.08332	0.906976
													1.086	1.119	1.147	0.99			1.38288	1.49097	0.748269	1.23452
													1.369	1.725	1.352	0.705			1.22206	1.55533	0.790891	0.602555
													1.074	0.9	0.74	0.66			0.793643	1.09857	1.2517	0.712567
													0.984	1.775	1.033	0.833			1.43929	1.15517	0.680187	0.777416
													1.136	2.405	1.089	0.849			1.36591	1.05365	0.603745	0.96181
													1.401	1.367	1.15	0.705			0.998678	1.02177	0.874658	0.930382
													0.78	1.985	1.132	0.618			0.822238	1.07867	0.760579	1.11275
													0.864	2.745	0.948	0.634			0.91241	1.09175	1.32236	1.10227
													0.94	0.996	1.071	0.719			0.8852	1.37076	1.01808	1.03815
													0.924	0.892	0.937	1.009			0.953832	0.881548	0.878499	0.916774
													0.828	0.901	1.082	1.31			1.20005	1.23209	0.649478	0.816054
													0.967	1.246	0.668	0.706			0.991283	0.849539	0.740877	0.757064
													0.95	1.576	0.689	0.716			1.09632	1.24161	0.883749	1.28727
													0.914	1.746	0.587	0.605			1.19932	1.5181	0.506077	0.853974
													1.053	1.626	0.592	0.648			1.18298	0.859859	0.840955	0.875885
													0.74	1.043	0.598	0.74			1.09113	0.848985	0.868688	1.06586
													0.901	1.617	0.652	0.996			1.36251	1.10892	1.01277	1.15357
													1.03	1.377	0.659	1.147			0.97124	1.30699	1.69957	0.842043
													1.273	1.362	0.578	0.869			1.15142	1.48297	0.776768	1.13703
													0.989	1.821	0.582	1.113			1.22565	0.967876	0.687313	1.20558
													0.711	2.24	1.045	1.119			1.06821	1.02071	0.755232	0.845142
													1.135	1.153	0.501	1.14			0.977144	1.05949	0.628546	0.874228
													1.064	1.639	0.546	0.74			0.905718	1.13003	0.729109	0.818761
													0.974	1.594	1.098	0.837			1	1.07536	0.547948	0.841983
													1.164	1.599	0.988	0.729			0.811139	1.65176	0.751956	0.78522
													0.757	1.29	0.868	0.754			0.745876	1.23684	0.606281	1.09495
														1.364	0.924	0.727			1.02548	0.884544	0.76059	1.62292
														1.15	0.85	0.762			1.39704	1.73222	0.543412	0.763158
														1.385	0.876	0.852			1.28852	1.23304	0.634089	1.01472
														1.432	0.885	0.917			1.02989	0.932739	0.970113	0.877556
														1.321	1.123	0.653			0.906503	0.894617	0.788653	0.924534
														1.259	0.691	0.745			0.781492	1.53631	0.56353	0.811738
														1.709	0.554	0.749			0.797591	0.929692	0.543602	0.81584
														1.101	0.551	0.758			1.40884	1.30304	0.819553	0.665005
														1.325		0.896			0.96518	1.16972	0.70524	1.17611
														1.421		0.902			0.844	1.19586	1.09922	1.05664
														2.445		0.807			0.967843	1.7293	0.721857	0.706835
														1.593		1.12			1.31388	1.90938	0.798016	0.867799
														1.046		1.194			1.16962	1.39032		0.779964
														1.024		1.192			0.834521	1.34916		0.65838
														1.638		0.809			1.46632	1.37944		0.79994
														1.242		0.574				1.20164
														1.317		0.883				1.60665
																0.809				1.02427
																0.881				1.62189
																0.784		N=3	0.944785	1.53788	0.899178	0.981156
																0.654			1.01488	1.22805	0.79168	1.78592
																0.692			1.06779	1.48738	0.903191	1.01554
																1.146			0.826242	1.236	1.00385	1.09114
																1.18			0.801364	1.25541	1.63323	1.18377
																0.68			1.16989	1.02922	0.898908	1.20154
																1.052			0.907113	1.52834	1.04021	1.04847
																0.98			1.53517	1.06332	1.00023	1.78151
												N=3	1.488	1.345	0.984	0.733			1.16599	1.19415	0.898164	0.949382
													1.267	1.372	1.011	0.885			1.04286	1.13619	1.10197	1.39884
													1.376	1.141	1.119	0.738			1.37621	1.09457	1.27421	0.960499
													1.349	1.077	0.845	0.671			1.14437	1.35743	1.00147	1.08478
													1.239	1.247	0.969	0.814			0.720105	1.36747	0.882809	1.00773
													0.736	1.579	1.27	1.071			0.880096	0.828401	0.919305	0.882574
													1.216	1.339	0.981	0.489			0.818544	0.934636	1.46252	1.22066
													0.981	1.478	0.877	0.765			0.918899	1.34627	0.880559	0.982997
													1.199	1.453	0.739	0.658			0.802083	1.18768	0.830068	1.12286
													1.239	4.374	1.064	0.798			0.92745	1.04064	0.8406	1.58464
													1	1.882	0.742	1.133			1.08452	0.906488	0.817084	1.18344
													1.059	1.733	0.543	1.222			1.41546	1.20887	1.12575	1.62076
													0.92	3.933	0.639	1.384			1.49931	1.05053	1.34336	1.1856
													1.384	2.587	1.215	0.899			1.33844	0.959786	0.614931	1.19606
													0.989	3.361	1.022	0.671			1.24221	1.07844	1.40078	1.14243
													0.993	1.268	1.084	1.2			1.01037	1.11174	0.949611	1.17664
													0.968	3.699	1.091	0.956			0.816326	1.42401	0.864573	1.25677
													0.921	3.416	0.903	0.857			1.31669	1.52259	0.820623	1.01802
													1.004	3.125	1.107	1.313			0.720321	1.7712	0.946269	0.922343
													0.938	2.158	1.182	1.136			1.18232	0.971327	0.799262	0.959255
													0.983	2.095	1.19	1.1			0.924842	0.897515	0.940057	0.857824
													0.951	2.154	0.68	1.179			1.31474	1.13585	0.907352	1.04402
													0.943	2.259	0.758	0.889			1	0.835819	0.971302	0.990916
													1.067	1.704	0.964	0.921			0.931417	1.1037	0.853324	1.06824
													1.077	1.838	1.233	1.583			0.98099	0.872854	0.932125	0.93696
													1.116	1.716	1.097	0.782			0.903686	0.978597	0.763629	0.878779
													0.866	2.364	1.075	0.806			0.927446	1.99356	0.854814	1.02925
														1.825	0.938				0.808252	1.89175	0.849677	0.878444
														1.702					1.32424	0.971678	0.77641	1.07106
														1.602					1.08139	0.860651	1.02781	0.916723
														1.688					1.20484	0.864886	0.922119	1.14761
														1.426					0.960437	0.883832	1.08163	1.12739
														1.434					0.902665	0.859535	0.911047	1.20387
														1.515					1.32709	0.863691
														2.51					1.48664	0.818544
														1.406					0.936333	1.80009
														1.499					0.996932	0.921289
																			0.939979	0.870357
																			1.19641	0.930271
																			1.24403	1.60476

## Sheet: Supplementary Figure 3
Supplementary Figure3
Figure S3A	N=3				Figure S3B	N=3				Figure S3C	N=3						Figure S3D	N=2					Figure S3E
	Control	2mM HU, 2 hrs	4mM HU, 4hrs			Control	2mM HU, 2 hrs	4mM HU, 4hrs			Locus	DMSO-IgG	Mirin-IgG	DMSO-Mre11	Mirin-Mre11			N1	N2	Total			Uncropped blots
total #cell with more than 10 γH2AX foci	43	36	80		total #cell with more than 10 RPA2-ps33 foci	22	57	49		N=1	BTBD	0.039136	0.048259	0.063235	0.47467		# nuclei/cell counted for each independent experiemnt	55,53,54,68	40,50,55,50	95103109118
total #cell with less than 10 γH2AXfoci	91	70	73		total #cell with less than 10 RPA2-ps33 foci	107	68	70			TFPT	0.017482	0.011807	0.109448	0.55233
total #cell counted	134	106	153		total #cell counted	129	125	119									Raw data- relative p-ATM intensity per nucleus	DMSO	Mirin	DMSO + IR	Mirin + IR
											Locus	DMSO-IgG	Mirin-IgG	DMSO-Mre11	Mirin-Mre11		N=1	1.12767	1.66436	1.44387	2.15598
										N=2	BTBD	0.1986	0.06719	0.261771	0.038376			1.68092	1.11785	1.21195	1.68581
% cells with more than 10 γH2AXfoci	Control	2mM HU, 2 hrs	4mM HU, 4hrs		% cells with more than 10 RPA2-ps33 foci	Control	2mM HU, 2 hrs	4mM HU, 4hrs			TFPT	0.324365	0.102345	0.401035	0.014055			1.0849	1.5035	1.83831	1.80428
N=1	27.7778	34.4828	62.069		N=1	20.8333	56.4103	51.8518										0.571426	1.24172	1.69271	1.7107
N=2	36.1702	29.7297	47.4576		N=2	17.8571	42.8571	32.4324			Locus	DMSO-IgG	Mirin-IgG	DMSO-Mre11	Mirin-Mre11			0.883928	1.46834	1.58993	1.95408
N=3	31.3726	35.8974	52.3077		N=3	14.2857	38.6364	41.8182		N=3	BTBD			1.66422	1.01452			1.09586	1.50605	2.16229	1.81867
											TFPT			0.917464	0.434619			0.87877	1.48142	3.19573	1.27636
																		0.865617	1.19078	4.33506	1.98307
																		0.825859	1.63224	2.86206	1.87612
																		0.948351	2.05132	2.22238	1.60648
																		0.867167	1.03501	2.87421	1.69973
																		1.38322	1.60565	1.86827	1.78879
																		1	1.09967	2.68187	1.9061
																		0.887767	1.0452	2.45702	1.66367
																		0.793001	1.30402	2.76572	1.76618
																		0.892784	1.53926	2.85762	1.85322
																		0.898361	1.09277	2.36125	0.845487
																		1.20234	1.06288	2.77888	0.855218
																		0.778268	0.595861	2.51905	1.12548
																		0.807169	0.719869	2.20766	1.33355
																		0.74692	1.4685	3.22615	0.770855
																		0.775415	1.67365	3.3459	0.800476
																		0.960815	1.65803	1.60274	0.952018
																		1.42038	1.04448	1.69624	0.767528
																		1.63681	1.45223	1.72821	0.731358
																		1.58376	0.881565	2.6188	2.14616
																		0.944093	0.899238	1.75318	1.81413
																		1.07955	0.653417	2.43268	2.19936
																		1.07112	0.794869	2.61568	2.52265
																		1.00999	0.952492	1.891	1.88649
																		0.943244	0.974453	3.11555	1.60657
																		0.788305	1.07806	2.53788	1.14672
																		1.44393	1.0559	2.34087	1.27124
																		1.27618	1.38074	3.56315	1.91896
																		1.18234	1.10974	2.45451	1.94255
																		1.09612	0.823865	2.85223	1.81433
																		1.32427	0.768899	2.08538	2.46972
																		0.844013	0.898915	1.57569	1.62993
																		1.23631	1.19242	1.83958	1.63828
																		0.845865	1.39138	1.78486	2.83503
																		1.16992	1.20782	1.81136	2.34628
																		1.03336	1.09431	2.22935	1.99897
																		0.776602	1.30857	2.16718	2.53343
																		0.890777	1.29418	1.70705	0.628736
																		0.610761	0.898899	1.49607	1.43536
																		0.916866	0.995489	2.05256	1.39372
																		1.03525	1.31842	2.33038	0.63288
																		1.25662	1.48434	1.94622	1.82161
																		1.25818	1.25489	2.05981	2.51233
																		1.01351	1.46206	1.80851	2.7712
																		1.11848	0.834623	1.82788	2.16764
																		0.893541	0.954593	1.86783	1.76315
																		0.831932	1.37871	2.02302	2.3034
																		1.16293		1.45532	2.04881
																		1.28903			1.32986
																					2.58869
																					1.5593
																					2.25193
																					2.98878
																					2.40075
																					2.0005
																					1.67023
																					1.8731
																					1.67981
																					1.54005
																					1.53863
																					1.19057
																					1.70111
																	N=2	1.18874	1.53918	2.44706	1.78493
																		1.52012	1.39253	2.4165	1.6784
																		1.13633	1.75461	1.71937	2.58914
																		1.20073	1.84256	1.58016	3.11391
																		2.35362	1.21025	3.76009	1.81749
																		2.01053	1.82166	1.92959	1.68017
																		2.3341	1.53374	1.98517	1.66289
																		1.00821	0.992423	1.9308	1.81241
																		1.09783	0.774798	1.53662	1.76621
																		1.17914	0.957808	2.26621	2.13957
																		1.6709	0.905278	1.85141	2.07046
																		1.70637	1.6765	2.34194	1.9891
																		1.41976	1.43667	1.87592	2.08007
																		2.51316	1.54813	1.62214	1.81315
																		1.74081	0.884459	1.6356	2.39724
																		1.94508	0.834777	1.67228	2.3076
																		1.00831	1.16565	2.31494	3.10796
																		0.83821	0.659719	1.68024	1.81857
																		0.815924	1.08701	1.57761	1.7257
																		0.863482	1.6539	4.1982	1.59549
																		1.26344	0.71518	1.33262	2.68191
																		1.54021	2.07096	1.47331	1.63391
																		1.15533	1.56715	1.36377	1.32952
																		1.56351	0.739874	1.95774	1.45225
																		0.825304	1.19324	2.09806	1.49055
																		1.55474	1.69679	3.6899	2.32565
																		1.30868	0.781144	1.70677	1.26088
																		1.92642	0.957297	1.82157	1.89062
																		1.41057	1.07238	3.00502	1.50209
																		1.33735	1.15218	2.52425	2.43861
																		1.14078	0.979514	1.82798	1.66217
																		1.66818	1.16524	1.7761	1.59462
																		1.61349	1.4977	2.58853	2.76402
																		0.8971	1.15781	2.3777	2.20973
																		0.731554	1.01378	1.51105	1.73085
																		0.992004	1.36179	1.79753	1.88393
																		0.959302	0.652921	2.09615	1.69227
																		1.51966	1.07361	1.91458	1.90044
																		0.986082	0.775863	2.01561	1.56497
																		1.06793	1.09736	2.14499	1.68831
																			1.06089	1.81912	2.74151
																			1.0037	1.80416	1.98224
																			0.760536	3.20926	2.03035
																			0.947019	2.79735	1.15429
																			1.08736	2.34934	2.69164
																			1.46535	1.86328	1.95377
																			1.27357	2.1643	1.44068
																			1.12462	2.11097	3.0324
																			1.3364	3.60209	2.41425
																			1.87233	1.88599	1.94927
																				3.34316
																				2.56791
																				2.29115
																				3.62767
																				3.14231

## Sheet: Supplementary Figure 4
Supplementary Figure4
Figure S4A											Figure S4B
Uncropped blots											Uncropped blots
